# Supplementary material for: Genome-wide association mapping in a sweet cherry germplasm collection (Prunus avium L.) reveals candidate genes for fruit quality traits
Source: Hortic Res. 2023 Sep 19;10(10):uhad191. doi: 10.1093/hr/uhad191 (PMC10794993; doi:10.1093/hr/uhad191)
Supplement: Web_Material_uhad191 [file web_material_uhad191.zip]

Archive with 16 entries (16 files):
- Bonus - Variation in cell wall and cuticle related genes.xlsx
- Figure S1 - Frequency distributions.pdf
- Figure S2 - Reads per sample.pdf
- Figure S3 - Population structure.pdf
- Figure S4 - LD decay.pdf
- Figure S5 - PCA structure vs. BLUPs.pdf
- Figure S6 - GWAS for cracking-related traits.pdf
- Figure S7 - GWAS for stone size.pdf
- Figure S8 - Comparison MAF filtering for fruit weight.pdf
- Table S1 - SNP selection.xlsx
- Table S2 - Model selection using BIC.xlsx
- Table S3 - Comparison MAF filter.xlsx
- Table S4 - Search for colocalizations of marker-trait associations.xlsx
- Table S5 - All candidate genes in LD blocks.xlsx
- Table S6 - Plant material.xlsx
- Table S7 - Phenotyped traits.xlsx
