# Supplementary material for: Genome-wide association mapping in a sweet cherry germplasm collection (Prunus avium L.) reveals candidate genes for fruit quality traits
Source: Hortic Res. 2023 Sep 19;10(10):uhad191. doi: 10.1093/hr/uhad191 (PMC10794993; doi:10.1093/hr/uhad191)
Supplement: Web_Material_uhad191 [file web_material_uhad191.zip › Bonus - Variation in cell wall and cuticle related genes.xlsx]

## Sheet: Bonus
Bonus. Variation in cell wall and cuticle related genes using 'Regina' genome
Gene	Function	Ortholog(s) for Arabidopsis thaliana	Ortholog(s) for Prunus avium 'Regina'	Physical position(s) in bp	Number of SNPs without MAF filtering	Number of SNPs with MAF filtering
PaWINA1	Transcription factor	AT1G15360.1	PAV07_REGINAg0355551	Chr7: 27,918,794 - 27,920,161 (+ strand)	3	0
PaWINB1,2	Transcription factor	AT5G11190.1	PAV01_REGINAg0068961	Chr1: 46,012,664 - 46,014,200 (- strand)	3	1
PaLipase1	Unknown	AT2G04570.1	000169F_QUIVER_OBJg0424281*	/	/	/
PaLTPG11,2	Wax deposition	AT1G27950.1	PAV01_REGINAg0035541	Chr1: 28,778,196 - 28,780,026 (+ strand)	1	0
			PAV01_REGINAg0035551	Chr1: 28,780,026 - 28,781,171 (+ strand)	0	0
PaATT11	Cutin deposition	AT4G00360.1	PAV05_REGINAg0243711	Chr5: 12,336,065 - 12,338,602 (- strand)	2	1
PaLCR1	Cutin deposition	AT2G45970.1	PAV02_REGINAg0116641	Chr2: 29,361,079 - 29,364,090 (- strand)	0	0
PaGPAT4/81	Cutin deposition	AT4G00400.1	PAV02_REGINAg0116491	Chr2: 29,300,364 - 29,303,759 (+ strand)	11	8
PaLACS21	Cutin deposition	AT1G49430.1	PAV08_REGINAg0379321	Chr8: 15,924,734 - 15,931,197 (+ strand)	6	6
PaLACS11	Cutin and wax deposition	AT2G47240.2	PAV03_REGINAg0139161	Chr3: 536,201 - 543,130 (+ strand)	10	2
PaCER11	Wax deposition	AT1G02205.2	PAV02_REGINAg0107131	Chr2: 23,751,082 - 23,757,352 (+ strand)	1	0
PaKCS61,2	Wax deposition	AT1G68530.1	PAV01_REGINAg0047091	Chr1: 35,307,845 - 35,310,422 (? strand)	11	5
PaWS2,†	Wax synthesis	/	/	/	/	/
1According to Alkio et al., 2012
2According to Balbontín et al., 2014
*Not on a chromosome
†From EST not available in the literature
