# Supplementary material for: Genome-wide association mapping in a sweet cherry germplasm collection (Prunus avium L.) reveals candidate genes for fruit quality traits
Source: Hortic Res. 2023 Sep 19;10(10):uhad191. doi: 10.1093/hr/uhad191 (PMC10794993; doi:10.1093/hr/uhad191)
Supplement: Web_Material_uhad191 [file web_material_uhad191.zip › Table S1 - SNP selection.xlsx]

## Sheet: Table S1 - SNP selection
Table S1. SNP filtering and selection
Reference genome	Sweet cherry (P. avium), 'Regina' v1	Sweet cherry (P. avium), 'Satonishiki' v1	Peach (P. persica), 'PLov2-2n'
Article reference	Le Dantec et al. 2020	Shirasawa et al. 2017	Verde et al. 2017
Variant calling	574,556 SNPs	608,594 SNPs	1,378,835 SNPs
Filtering minimum quality, depth and 20% missing data	75,916 SNPs	72,649 SNPs	165,442 SNPs
Filtering 5% minor allele frequency (MAF)	28,198 SNPs	34,864 SNPs	33,760 SNPs
