# Supplementary material for: Genome-wide association mapping in a sweet cherry germplasm collection (Prunus avium L.) reveals candidate genes for fruit quality traits
Source: Hortic Res. 2023 Sep 19;10(10):uhad191. doi: 10.1093/hr/uhad191 (PMC10794993; doi:10.1093/hr/uhad191)
Supplement: Web_Material_uhad191 [file web_material_uhad191.zip › Table S2 - Model selection using BIC.xlsx]

## Sheet: Table S2 - Model selection BIC
Table S2. Structure model selection using BIC for the fruit weight
	Number of PCs (covariates)	BIC (larger is better)	log Likelihood Function Value
Sweet cherry (P. avium) 'Regina' v1 - Le Dantec et al. 2020	0	-209.757744108158	-202.627358821498
	1	-211.50245341547	-201.995273033257
	2	-211.779055344024	-199.895079866259
	3	-213.451677148973	-199.190906575654
	4	-215.590951873732	-198.95338620486
	5	-217.873833086291	-198.859472321865
	6	-220.41965971806	-199.028503858082
	7	-223.040518301134	-199.272567345602
	8	-225.300112565776	-199.155366514691
	9	-227.778365361426	-199.256824214788
	10	-230.22278858166	-199.324452339469
Sweet cherry (P. avium) 'Satonishiki' v1 - Shirasawa et al. 2017	0	-209.761613070665	-202.631227784005
	1	-211.012833629385	-201.505653247172
	2	-212.416824616992	-200.532849139226
	3	-213.915971671091	-199.655201097772
	4	-216.101279721895	-199.463714053023
	5	-218.000073115039	-198.985712350613
	6	-220.574116383196	-199.182960523218
	7	-223.170724015845	-199.402773060313
	8	-225.368408096868	-199.223662045783
	9	-226.925610599081	-198.404069452443
	10	-229.034071395883	-198.135735153691
Peach (P. persica) 'PLov2-2n' - Verde et al. 2017	0	-210.602805817034	-203.472420530374
	1	-211.974078765158	-202.466898382946
	2	-214.368439571132	-202.484464093366
	3	-215.855655800579	-201.59488522726
	4	-216.257205179188	-199.619639510315
	5	-217.529672329382	-198.515311564956
	6	-220.554330227884	-199.163174367905
	7	-223.301522153167	-199.533571197635
	8	-226.035410522501	-199.890664471416
	9	-228.744939788719	-200.223398642081
	10	-231.097268010811	-200.198931768619
