# Supplementary material for: Genome-wide association mapping in a sweet cherry germplasm collection (Prunus avium L.) reveals candidate genes for fruit quality traits
Source: Hortic Res. 2023 Sep 19;10(10):uhad191. doi: 10.1093/hr/uhad191 (PMC10794993; doi:10.1093/hr/uhad191)
Supplement: Web_Material_uhad191 [file web_material_uhad191.zip › Table S3 - Comparison MAF filter.xlsx]

## Sheet: Table S3 - Comp. MAF filter
Table S3. Comparison of marker-trait associations including or not the MAF filtering of 5%
Including the MAF filtering								Not including the MAF filtering
Traits/Reference genome	Chra	Physical position (bp)	Significanceb	Model	R2c	Allelesd/ Effecte		Traits/Reference genome	Chra	Physical position (bp)	Significanceb	Model	R2c	Allelesd/ Effecte
Fruit stem end cracking (SE)								Fruit stem end cracking (SE)
Sweet cherry 'Regina'	7	21,757,494	1.13e-10	MLMM	5.9	A/G		Sweet cherry 'Regina'	1	37,191,703	1.88e-07	MLMM	21.0	C/A
	7	26,772,180	4.88e-07	FarmCPU	3.9	A/C (0.01)			1	37,191,703	2.14e-07	FarmCPU	21.0	C/A (0.02)
Sweet cherry 'Satonishiki'	4	4,381,656	1.13e-10	MLMM	30.9	A/G		Sweet cherry 'Satonishiki'	1	26,464,729	1.88e-07	MLMM	21.0	C/A
	1	26,464,729	2.00e-07	FarmCPU	20.9	C/A (0.01)			1	26,464,729	1.40e-07	FarmCPU	21.0	C/A (0.01)
	4	4,381,656	1.38e-14		30.9	A/G (-0.07)			8	17,455,823	1.55e-08		15.5	A/G (0.02)
	7	17,821,793	2.98e-07		9.6	C/G (0.008)		Peach 'PLov2-2n'	6	7,522,282	2.60e-10	MLMM	31.8	A/G
	8	6,129,863	4.13e-07		16.0	C/T (0.01)			1	45,865,604	3.24e-09	FarmCPU	0.4	G/A (-0.01)
Peach 'PLov2-2n'	1	18,149,428	1.13e-10	MLMM	4.8	A/T			5	14,740,293	3.44e-12		13.4	A/G (-0.02)
	1	29,966,902	2.12e-09	FarmCPU	5.5	A/G (0.009)			6	7,522,282	4.25e-14		31.8	A/G (0.03)
	8	11,366,089	4.82e-09		6.0	G/C (0.03)			8	13,275,930	1.28e-07		3.5	A/G (-0.007)
									8	13,939,398	2.62e-07		0.9	G/A (-0.008)
Fruit pistillar end cracking (PI)								Fruit pistillar end cracking (PI)
Sweet cherry 'Regina'	4	6,606,690	1.38e-09	MLMM	8.9	T/C		Peach 'PLov2-2n'	1	651,890	5.73e-09	FarmCPU	30.9	G/A (0.02)
	1	759.551	1.64e-09	FarmCPU	11.4	A/G (-0.01)			3	3,743,536	3.15e-08		29.4	T/C (0.02)
	6	22,196,234	6.48e-09		7.7	A/G (-0.009)			5	3,880,037	4.93e-08		1.5	G/T (-0.006)
	6	31,626,357	1.10e-07		3.2	G/A (-0.02)			7	17,741,766	5.12e-10		19.4	A/G (0.02)
	7	16,540,822	1.77e-07		<0.1	C/T (0.007)
	7	24,643,127	6.15e-09		6.9	A/G (0.01)
Peach 'PLov2-2n'	1	38,293,536	2.40e-09	MLMM	0.6	A/C
	4	13,790,367	9.98e-15		9.0	T/A
	1	13,745,047	1.74e-07	FarmCPU	2.8	T/C (-0.01)
	4	13,790,367	6.80e-16		9.0	T/A (-0.06)
	5	1,152,140	1.39e-08		7.4	A/G (-0.02)
	7	7,874,904	7.49e-11		4.9	A/G (-0.03)
Fruit weight (FW)								Fruit weight (FW)
Sweet cherry 'Regina'	1	11,561,777	4.11e-13	FarmCPU	5.1	T/G (0.82)		Sweet cherry 'Regina'	2	24,488,432	2.20e-07	FarmCPU	18.6	T/A (-0.44)
	1	38,707,331	1.08e-09		2.5	A/T (0.44)			3	15,787,719	2.21e-07		2.3	T/C (0.54)
	1	50,388,238	5.52e-10		18.8	G/A (-0.57)			6	30,798,526	7.17e-08		1.9	T/C (-0.90)
	2	4,882,204	7.96e-08		5.8	A/G (-0.31)		Sweet cherry 'Satonishiki'	2	12,025,190	1.66e-07	FarmCPU	18.3	A/T (-0.43)
	3	15,787,719	1.34e-07		2.5	T/C (0.45)			2	23,062,265	4.55e-08		10.9	G/C (0.43)
	3	26,866,585	4.78e-08		1.6	T/C (-0.47)		Peach 'PLov2-2n'	2	28,226,712	5.91e-12	FarmCPU	13.3	G/T (0.62)
	4	12,024,925	2.12e-07		17.2	A/G (-0.42)			4	19,535,966	7.58e-08		<0.1	T/G (0.66)
	4	21,277,766	4.42e-09		1.9	A/G (0.54)
	6	11,112,467	1.59e-08		<0.1	T/C (0.51)
Peach 'PLov2-2n'	2	28,325,332	8.87e-08	FarmCPU	7.3	G/A (0.36)
	3	21,433,100	6.06e-09		<0.1	A/C (-0.45)
Fruit width (FWi)								Fruit width (FWi)
Sweet cherry 'Regina'	1	50,388,238	8.60e-08	FarmCPU	15.0	G/A (-0.79)		Sweet cherry 'Regina'	1	34,750,080	5.51e-08	FarmCPU	2.4	A/G (0.84)
	3	27,845,320	2.41e-09		<0.1	A/T (-0.61)			1	50,388,238	7.57e-08		15.0	G/A (-0.69)
	7	18,276,189	4.17e-11		8.0	G/A (-0.70)			2	6,790,724	3.17e-07		2.6	A/C (0.48)
Peach 'PLov2-2n'	1	8,612,931	1.48e-07	FarmCPU	<0.1	C/T (-0.69)			2	36,521,202	3.94e-13		15.4	A/T (-0.68)
									4	8,347,475	2.87e-09		0.4	G/A (-0.53)
									6	30,798,526	6.50e-09		3.7	T/C (-1.13)
								Sweet cherry 'Satonishiki'	1	42,771,270	7.20e-09	FarmCPU	1.9	A/C (-0.64)
									2	12,025,190	7.74e-09		16.1	A/T (-0.66)
								Peach 'PLov2-2n'	1	22,340,628	2.60e-07	FarmCPU	1.0	C/G (0.73)
									2	17,866,218	2.10e-09		11.8	G/T (-0.64)
									3	1,708,102	3.08e-07		21.0	T/C (-0.74)
									3	19,008,130	5.02e-09		15.8	T/G (0.87)
									3	20,907,208	1.13e-07		0.3	A/C (-0.63)
Fruit thickness (FT)								Fruit thickness (FT)
Sweet cherry 'Regina'	1	50,388,238	3.38e-10	FarmCPU	17.3	G/A (-1.00)		Sweet cherry 'Satonishiki'	1	42,488,419	9.76e-08	FarmCPU	14.3	C/T (-0.66)
	2	4,882,204	3.23e-10		7.2	A/G (-0.68)			1	42,771,270	1.97e-11		1.4	A/C (-0.64)
	2	7,007,862	4.33e-11		<0.1	A/C (-1.00)			2	12,025,190	5.47e-12		17.3	A/T (-0.74)
	6	23,191,731	2.25e-07		3.1	T/C (0.79)			2	23,068,521	4.73e-09		8.1	G/A (0.50)
	7	18,276,189	2.98e-08		7.5	G/A (-0.60)			8	1,060,129	3.90e-08		0.9	C/G (-0.96)
	7	22,298,828	1.51e-07		<0.1	A/C (-0.58)		Peach 'PLov2-2n'	4	1,033,722	1.01e-09	FarmCPU	0.7	T/G (-1.68)
Peach 'PLov2-2n'	1	34,857,341	1.13e-07	FarmCPU	6.9	C/T (0.68)			4	14,803,511	1.01e-08		0.1	A/T (-0.63)
	2	9,537,634	1.06e-10		8.6	T/C (0.82)			4	19,674,216	1.84e-08		19.5	A/G (-0.93)
	3	21,433,100	3.25e-09		<0.1	A/C (-0.60)			6	23,368,281	1.13e-08		9.4	A/G (0.62)
	4	20,079,115	3.96e-07		12.6	A/G (0.45)			6	27,623,186	3.18e-08		4.9	T/C (-1.20)
Stone width (SWi)								Stone width (SWi)
Sweet cherry 'Regina'	2	2,834,950	6.79e-09	FarmCPU	18.8	T/G (0.20)		Sweet cherry 'Satonishiki'	2	13,799,987	1.05e-10	FarmCPU	11.9	A/G (-0.20)
	3	1,281,929	1.32e-08		14.3	T/C (0.21)			3	4,613,139	4.54e-07		3.7	G/T (-0.12)
	4	9,562,013	9.05e-09		11.1	T/C (-0.18)			5	2,699,020	2.21e-07		11.2	C/T (-0.21)
	6	3,901,121	6.49e-10		7.4	T/C (0.28)			5	9,884,967	1.20e-07		1.4	G/A (-0.17)
Peach 'PLov2-2n'	3	4,481,012	1.40e-08	FarmCPU	13.3	C/T (-0.30)		Peach 'PLov2-2n'	2	18,972,919	2.21e-07	FarmCPU	13.6	C/G (0.30)
	4	4,708,404	4.81e-09		0.4	A/G (-0.22)			3	4,481,012	1.01e-07		14.3	C/T (-0.27)
	4	11,571,511	1.36e-07		1.2	A/C (-0.16)
Stone thickness (ST)								Stone thickness (ST)
Sweet cherry 'Regina'	8	21,099,455	1.75e-07	FarmCPU	4.4	A/C (-0.25)		Sweet cherry 'Regina'	3	10,890,215	5.94e-08	FarmCPU	20.0	A/G (-0.43)
Sweet cherry 'Satonishiki'	2	13,099,549	7.32e-15	FarmCPU	27.3	A/G (-0.41)			4	28,143,611	1.24e-09		<0.1	A/C (-0.21)
	3	12,470,834	3.69e-07		10.9	T/C (0.16)			6	26,673,711	2.44e-09		10.1	A/G (0.26)
	4	11,934,189	4.51e-10		14.8	T/A (-0.19)		Sweet cherry 'Satonishiki'	3	8,268,462	1.50e-08	FarmCPU	21.0	G/T (-0.38)
	4	17,172,922	1.35e-07		3.9	T/A (-0.23)			5	2,699,020	3.87e-07		12.4	C/T (-0.22)
	7	10,879,301	4.57e-07		<0.1	C/T (0.14)		Peach 'PLov2-2n'	2	8,415,618	1.78e-07	FarmCPU	10.4	T/C (0.17)
Peach 'PLov2-2n'	5	986.062	8.36e-08	FarmCPU	6.3	A/G (-0.37)			6	29,822,304	3.67e-11		24.4	T/C (-0.36)
	8	12,886,531	2.10e-07		12.2	C/T (0.18)			8	12,879,439	1.65e-10		11.3	T/G (0.17)
								Fruit firmess (FF)
								Sweet cherry 'Satonishiki'	4	15,932,813	1.14e-07	MLMM	20.6	G/A
									3	9,511,709	1.12e-07	FarmCPU	0.7	T/C (-3.63)
									3	16,717,771	7.31e-08		12.4	A/G (2.47)
									4	24,703,462	3.18e-07		6.1	T/C (-5.37)
									5	15,625,993	1.06e-07		14.4	A/T (2.76)
									6	5,729,002	1.16e-07		4.0	C/T (4.30)
									8	19,577,613	8.51e-09		10.0	T/C (-4.90)
aChr, abbreviation for Chromosome
bThe significance value indicated is the p-value, which is significant if lower than the False Discovery Rate
cR2 is the percentage explained variance corrected for genome-wide background
dThe first allele mentioned is the minor allele
eThe allelic effect is the difference in mean of BLUPs between genotypes with one or other allele (sign related to the minor allele)
Allelic effect no available for MLMM model
Physical positions in italic indicates identical (or extremely close) marker-trait associations between GWAS models
Physical positions in bold indicates identical (or extremely close) marker-trait associations between traits
Marker-trait associations in red are identical (or extremely close) when including or not the MAF filtering of 5%
