# Supplementary material for: Genome-wide association mapping in a sweet cherry germplasm collection (Prunus avium L.) reveals candidate genes for fruit quality traits
Source: Hortic Res. 2023 Sep 19;10(10):uhad191. doi: 10.1093/hr/uhad191 (PMC10794993; doi:10.1093/hr/uhad191)
Supplement: Web_Material_uhad191 [file web_material_uhad191.zip › Table S4 - Search for colocalizations of marker-trait associations.xlsx]

## Sheet: Table S6 - Colocalizations
Table S4. Search of colocalizations of close SNPs associated to the same trait between two genomes
Association 1						Association 2						Ortholog position of the "Association 1" on the genome of the "Association 2"
Chromosome	Position (bp)	Genome	Trait	Reference		Chr	Position (bp)	Genome	Trait	Reference		Position (bp)	Same gene annotation1
Fruit firmness
Chr4	15,932,813	Satonishiki v1	Firmness	Our study		Chr4	16,000,421	Tieton v2	Firmness	Holušová et al., 2023		17,985,188	Yes
						Chr4	16,229,770	Tieton v2	Bruiseness
Chr4	15,932,813	Satonishiki v1	Firmness	Our study		Chr4	10.34-11.22 Mbp	PLov2-2n v2	Firmness	Cai et al., 2019		13,165,741	Yes
Chr6	5,729,002	Satonishiki v1	Firmness	Our study		Chr6	8.60-9.90 Mbp	PLov2-2n v2	Firmness	Crump et al., 2022		581,140 on Chr5*	No
Chr8	19,577,613	Satonishiki v1	Firmness	Our study		Chr8	19,215,607	Tieton v2	Value of penetration	Holušová et al., 2023		36,122,867	Yes
Fruit size
Chr1	34,750,080	Regina v1	Width	Our study		Chr1	31,819,328	Tieton v2	Weight	Holušová et al., 2023		46,710,759	No
						Chr1	33,914,270	Tieton v2	Weight/Width
Chr1	34,750,080	Regina v1	Width	Our study		Chr1	34,857,341	PLov2-2n v2	Fruit thickness	Our study		19,406,942 on Chr4*	No
Chr2	4,882,204	Regina v1	Weight	Our study		Chr2	7,960,492	Tieton v2	Width	Holušová et al., 2023		11,406,045	Yes
Chr2	6,790,724	Regina v1	Width	Our study								13,345,040	Yes
Chr2	7,007,862	Regina v1	Thickness	Our study								13,620,122	Yes
Chr2	6,790,724	Regina v1	Width	Our study		Chr2	9,537,634	PLov2-2n v2	Thickness	Our study		4,766,027	Yes
Chr2	7,007,862	Regina v1	Thickness	Our study								39,878,507 on Chr1*	No
Chr2	24,488,432	Regina v1	Weight	Our study		Chr2	23,062,265	Satonishiki v1	Weight	Our study		12,025,191	Yes
						Chr2	23,068,521	Satonishiki v1	Thickness
Chr2	24,488,432	Regina v1	Weight	Our study		Chr2	28,226,712	PLov2-2n v2	Weight	Our study		17,866,177	Yes
						Chr2	28,325,332	PLov2-2n v2
Chr2	28,325,332	PLov2-2n v2	Weight	Our study		Chr2	29,776,624	Tieton v2	Length	Holušová et al., 2023		42,895,543	Yes
						Chr2	29,776,725	Tieton v2	Thickness
						Chr2	29,787,028	Tieton v2	Weight
						Chr2	31,850,964	Tieton v2	Width
Chr6	23,191,731	Regina v1	Thickness	Our study		Chr6	23,368,281	PLov2-2n v2	Thickness	Our study		Not found	No
						Chr6	27,623,186	PLov2-2n v2
Fruit cracking
Chr1	759.551	Regina v1	Pistillar end cracking	Our study		Chr1	651,890	PLov2-2n v2	Pistillar end cracking	Our study		679.558	Yes
Chr1	37,191,703	Regina v1	Stem end cracking	Our study		Chr1	38,293,536	PLov2-2n v2	Pistillar end cracking	Our study		31,994,968	Yes
Chr4	4,381,656	Satonishiki v1	Stem end cracking	Our study		Chr4	1.98-3.92 Mbp	PLov2-2n v2	Stem end cracking	Quero-García et al., 2021		3,461,992	Yes
Chr4	6,606,690	Regina v1	Pistillar end cracking	Our study								5,194,667	Yes
Chr6	22,196,234	Regina v1	Pistillar end cracking	Our study		Chr6	18.08-23.28 Mbp	PLov2-2n v2	Stem end cracking	Quero-García et al., 2021		19,555,643	Yes
Chr6	31,626,357	Regina v1	Pistillar end cracking	Our study		Chr6	23.28-27.52 Mbp	PLov2-2n v2	Stem end cracking	Quero-García et al., 2021		28,274,242	Yes
Chr7	17,821,793	Satonishiki v1	Stem end cracking	Our study		Chr7	17.03-20.84 Mbp	PLov2-2n v2	Side cracking	Quero-García et al., 2021		20,377,625	Yes
Chr7	17,821,793	Satonishiki v1	Stem end cracking	Our study		Chr7	17,741,766	PLov2-2n v2	Pistillar end cracking	Our study		20,377,625	Yes
Chr7	21,757,494	Regina v1	Stem end cracking	Our study		Chr7	17.03-20.84 Mbp	PLov2-2n v2	Side cracking	Quero-García et al., 2021		15,261,304	Yes
Chr8	17,455,823	Satonishiki v1	Stem end cracking	Our study		Chr8	14.20-18.10 Mbp	PLov2-2n v2	Global cracking	Crump et al., 2022		19,640,647	Yes
*When the BLAST of the association 1 gives a position on another chromosome compared to the association 2, the chromosome number is indicated
1The two genes framing the physical position were compared: if "yes", the genes have the same annotation, if "not", the genes don't have the same annotation
