# Supplementary material for: Genome-wide association mapping in a sweet cherry germplasm collection (Prunus avium L.) reveals candidate genes for fruit quality traits
Source: Hortic Res. 2023 Sep 19;10(10):uhad191. doi: 10.1093/hr/uhad191 (PMC10794993; doi:10.1093/hr/uhad191)
Supplement: Web_Material_uhad191 [file web_material_uhad191.zip › Table S5 - All candidate genes in LD blocks.xlsx]

## Sheet: Table S5 - All candidate genes
Table S5. Complete list of candidate genes
Traits/Reference genome	Chra	Physical position (bp)	Model	LD block interval (bp)b	Candidate genes
Fruit stem end cracking (SE)
Sweet cherry 'Regina'	7	21,757,494	MLMM	21,712,538 - 21,774,033	Tab #1
	7	26,772,180	FarmCPU	26,772,152 - 26,840,041
Sweet cherry 'Satonishiki'	4	4,381,656	MLMM	4,381,635 - 4,381,656	Tab #2
	1	26,464,729	FarmCPU	26,462,653 - 26,501,227
	4	4,381,656		4,381,635 - 4,381,656
	7	17,821,793		17,814,961 - 17,831,793
	8	6,129,863		6,129,845 - 6,129,864
Peach 'PLov2-2n'	1	18,149,428	MLMM	No block	Tab #3
	1	29,966,902	FarmCPU	29,952,789 - 29,966,902
	8	11,366,089		11,328,691 - 11,366,089
Fruit pistillar end cracking (PI)
Sweet cherry 'Regina'	4	6,606,690	MLMM	6,552,892 - 6,671,623	Tab #4
	1	759.551	FarmCPU	757,895 - 759,563
	6	22,196,234		22,124,957 - 22,201,100
	6	31,626,357		No block
	7	16,540,822		16,540,367 - 16,540,822
	7	24,643,127		24,635,983 - 24,682,873
Peach 'PLov2-2n'	1	38,293,536	MLMM	38,281,173 - 38,293,553	Tab #5
	4	13,790,367		13,788,760 - 13,790,367
	1	13,745,047	FarmCPU	No block
	4	13,790,367		13,788,760 - 13,790,367
	5	1,152,140		1,152,140 - 1,155,059
	7	7,874,904		7,874,878 - 7,881,483
Fruit weight (FW)
Sweet cherry 'Regina'	1	11,561,777	FarmCPU	11,561,777 - 11,634,064	Tab #6
	1	38,707,331		38,706,836 - 38,707,331
	1	50,388,238		No block
	2	4,882,204		No block
	3	15,787,719		15,714,103 - 15,846,318
	3	26,866,585		26,866,585 - 26,866,593
	4	12,024,925		11,991,001 - 12,090,994
	4	21,277,766		21,277,766 - 21,277,974
	6	11,112,467		10,978,251 - 11,112,467
Peach 'PLov2-2n'	2	28,325,332	FarmCPU	21,422,088 - 21,433,100	Tab #7
	3	21,433,100		28,303,994 - 28,328,333
Fruit width (FWi)
Sweet cherry 'Regina'	1	50,388,238	FarmCPU	No block	Tab #8
	3	27,845,320		27,845,320 - 27,845,442
	7	18,276,189		18,276,189 - 18,304,211
Peach 'PLov2-2n'	1	8,612,931	FarmCPU	8,612,877 - 8,612,931	Tab #9
Fruit thickness (FT)
Sweet cherry 'Regina'	1	50,388,238	FarmCPU	No block	Tab #10
	2	4,882,204		No block
	2	7,007,862		7,007,862 - 7,023,349
	6	23,191,731		23,191,731 - 23,191,802
	7	18,276,189		18,276,189 - 18,304,211
	7	22,298,828		No block
Peach 'PLov2-2n'	1	34,857,341	FarmCPU	34,844,765 - 34,857,341	Tab #11
	2	9,537,634		No block
	3	21,433,100		21,422,088 - 21,433,100
	4	20,079,115		20,079,098 - 20,079,115
Stone width (SWi)
Sweet cherry 'Regina'	2	2,834,950	FarmCPU	2,826,953 - 2,834,950	Tab #12
	3	1,281,929		1,281,926 - 1,281,932
	4	9,562,013		9,561,952 - 9,562,332
	6	3,901,121		No block
Peach 'PLov2-2n'	3	4,481,012	FarmCPU	4,454,894 - 4,543,647	Tab #13
	4	4,708,404		4,703,492 - 4,720,613
	4	11,571,511		11,571,511 - 11,571,518
Stone thickness (ST)
Sweet cherry 'Regina'	8	21,099,455	FarmCPU	21,099,422 - 21,099,480	Tab #14
Sweet cherry 'Satonishiki'	2	13,099,549	FarmCPU	13,099,530 - 13,099,549	Tab #15
	3	12,470,834		12,469,296 - 12,471,534
	4	11,934,189		11,930,389 - 11,934,189
	4	17,172,922		17,172,408 - 17,172,922
	7	10,879,301		10,879,299 - 10,879,341
Peach 'PLov2-2n'	5	986.062	FarmCPU	No block	Tab #16
	8	12,886,531		12,879,439 - 12,887,734
Stone shape in central view (SS)
Peach 'PLov2-2n'	2	11,962,528	FarmCPU	11,962,521 - 11,962,545	Tab #17
	3	20,497,027		No block
	3	23,321,947		No block
aChr, abbreviation for Chromosome
bLD block intervals determined using 'Solid spine of LD' method implemented in HaploView software
Physical positions in italic indicates identical marker-trait associations between GWAS models
Physical positions in bold indicates identical marker-trait associations between traits

## Sheet: Tab #1
Trait	SNP	Gene ID	Gene start	Gene end	Gene width	Strand	Product	Prupe.Match	TAIR.Match	TAIR.Symbols	TAIR.desc	mercator.bincode	mercator.Name	mercator.DESCRIPTION	seed_eggNOG_ortholog	Preferred_name	GOs	EC	KEGG_ko	KEGG_Pathway	KEGG_Module	KEGG_Reaction	KEGG_rclass	BRITE	KEGG_TC	CAZy	BiGG_Reaction	Eggnog.Desc
FruitStemEndCracking	7_21757494	PAV07_REGINAg0341031	21710868	21715101	4234	-	hypothetical protein	Prupe.7G134200.1	AT3G50370		unknown protein; FUNCTIONS IN: molecular_function unknown; INVOLVED IN: biological_process unknown; LOCATED IN: cellular_component unknown; EXPRESSED IN: 26 plant structures; EXPRESSED DURING: 15 growth stages; Has 27734 Blast hits to 16708 proteins in 1259 species: Archae - 81; Bacteria - 3434; Metazoa - 10876; Fungi - 2514; Plants - 987; Viruses - 212; Other Eukaryotes - 9630 (source: NCBI BLin…	35.2	not assigned.not annotated	no hits & (original description: none)	102107.XP_008241499.1
FruitStemEndCracking	7_21757494	PAV07_REGINAg0341041	21719581	21722728	3148	+	Putative RNA helicase	Prupe.7G134300.1	AT4G37020		FUNCTIONS IN: molecular_function unknown; INVOLVED IN: biological_process unknown; LOCATED IN: cellular_component unknown; EXPRESSED IN: 22 plant structures; EXPRESSED DURING: 13 growth stages; BEST Arabidopsis thaliana protein match is: eukaryotic initiation factor 4A-III (TAIR:AT3G19760.1).	35.2	not assigned.not annotated	no hits & (original description: none)	102107.XP_008241501.1			3.6.4.13	ko:K03257,ko:K13025	ko03013,ko03015,ko03040,map03013,map03015,map03040	M00428,M00430			ko00000,ko00001,ko00002,ko01000,ko03009,ko03012,ko03019,ko03041,ko04147				ATP-dependent RNA helicase
FruitStemEndCracking	7_21757494	PAV07_REGINAg0341051	21726259	21727365	1107	+	Putative multi antimicrobial extrusion protein	Prupe.7G134400.1	AT4G23030		MATE efflux family protein	24.2.4.1.1	Solute transport.carrier-mediated transport.MOP superfamily.MATE family.metabolite transporter (DTX)	metabolite transporter (DTX)	3760.EMJ04936		GO:0003674,GO:0005215,GO:0005451,GO:0005575,GO:0006810,GO:0006811,GO:0006812,GO:0006855,GO:0008150,GO:0008324,GO:0015075,GO:0015077,GO:0015078,GO:0015238,GO:0015291,GO:0015297,GO:0015298,GO:0015299,GO:0015318,GO:0015491,GO:0015672,GO:0015695,GO:0015893,GO:0022804,GO:0022857,GO:0022890,GO:0031982,GO:0034220,GO:0042221,GO:0042493,GO:0043226,GO:0043227,GO:0050896,GO:0051179,GO:0051234,GO:0055085,GO:…		ko:K03327					ko00000,ko02000	2.A.66.1			Multidrug and
FruitStemEndCracking	7_21757494	PAV07_REGINAg0341061	21727451	21727921	471	+	hypothetical protein	Prupe.7G134400.1	AT1G58340	ZF14	MATE efflux family protein	35.1	not assigned.annotated	Protein DETOXIFICATION 48 OS=Arabidopsis thaliana (sp|q9slv0|dtx48_arath : 119.0)	3760.EMJ04936		GO:0003674,GO:0005215,GO:0005451,GO:0005575,GO:0006810,GO:0006811,GO:0006812,GO:0006855,GO:0008150,GO:0008324,GO:0015075,GO:0015077,GO:0015078,GO:0015238,GO:0015291,GO:0015297,GO:0015298,GO:0015299,GO:0015318,GO:0015491,GO:0015672,GO:0015695,GO:0015893,GO:0022804,GO:0022857,GO:0022890,GO:0031982,GO:0034220,GO:0042221,GO:0042493,GO:0043226,GO:0043227,GO:0050896,GO:0051179,GO:0051234,GO:0055085,GO:…		ko:K03327					ko00000,ko02000	2.A.66.1			Multidrug and
FruitStemEndCracking	7_21757494	PAV07_REGINAg0341071	21736642	21737623	982	+	Putative EF-hand domain pair protein CML	Prupe.7G134500.1	AT3G51850	CPK13	calcium-dependent protein kinase 13	35.1	not assigned.annotated	no description available(sp|q9zqe6|cml30_arath : 134.0)	102107.XP_008241843.1		GO:0003674,GO:0005488,GO:0005509,GO:0043167,GO:0043169,GO:0046872		ko:K13448	ko04626,map04626				ko00000,ko00001				Calmodulin-like protein
FruitStemEndCracking	7_21757494	PAV07_REGINAg0341081	21738260	21738858	599	+	Putative guanylate cyclase activating protein	Prupe.7G134600.1	AT5G17480	APC1, PC1	pollen calcium-binding protein 1	35.2	not assigned.not annotated	no hits & (original description: none)	3760.EMJ05756													EF hand
FruitStemEndCracking	7_21757494	PAV07_REGINAg0341091	21742478	21743792	1315	+	hypothetical protein	Prupe.7G134700.1	AT5G19340		unknown protein; BEST Arabidopsis thaliana protein match is: unknown protein (TAIR:AT3G05980.1); Has 1000 Blast hits to 906 proteins in 61 species: Archae - 0; Bacteria - 4; Metazoa - 62; Fungi - 36; Plants - 128; Viruses - 4; Other Eukaryotes - 766 (source: NCBI BLink).	35.2	not assigned.not annotated	no hits & (original description: none)	3760.EMJ04948
FruitStemEndCracking	7_21757494	PAV07_REGINAg0341101	21743859	21748502	4644	-	Putative transcription factor B3-Domain family	Prupe.7G134800.1	AT5G42700		AP2/B3-like transcriptional factor family protein	15.5.5.2	RNA biosynthesis.transcriptional regulation.B3 transcription factor superfamily.transcription factor (REM)	transcription factor (REM)	102107.XP_008241504.1													B3 domain-containing protein
FruitStemEndCracking	7_21757494	PAV07_REGINAg0341111	21750046	21750990	945	+	Putative uncharacterized membrane protein	Prupe.7G134900.1	AT4G37030		unknown protein; FUNCTIONS IN: molecular_function unknown; INVOLVED IN: biological_process unknown; LOCATED IN: endomembrane system; BEST Arabidopsis thaliana protein match is: unknown protein (TAIR:AT4G12680.1); Has 101 Blast hits to 99 proteins in 12 species: Archae - 0; Bacteria - 0; Metazoa - 0; Fungi - 0; Plants - 101; Viruses - 0; Other Eukaryotes - 0 (source: NCBI BLink).	35.2	not assigned.not annotated	no hits & (original description: none)	3760.EMJ04818													membrane
FruitStemEndCracking	7_21757494	PAV07_REGINAg0341121	21750992	21754199	3208	+	Putative uncharacterized membrane protein	Prupe.7G134900.1	AT4G37030		unknown protein; FUNCTIONS IN: molecular_function unknown; INVOLVED IN: biological_process unknown; LOCATED IN: endomembrane system; BEST Arabidopsis thaliana protein match is: unknown protein (TAIR:AT4G12680.1); Has 101 Blast hits to 99 proteins in 12 species: Archae - 0; Bacteria - 0; Metazoa - 0; Fungi - 0; Plants - 101; Viruses - 0; Other Eukaryotes - 0 (source: NCBI BLink).	35.1	not assigned.annotated	Uncharacterized membrane protein At3g27390 OS=Arabidopsis thaliana (sp|q8gum4|y3739_arath : 338.0)	3760.EMJ04818													membrane
FruitStemEndCracking	7_21757494	PAV07_REGINAg0341131	21756525	21758643	2119	-	Putative cyclin-dependent kinase inhibitor	Prupe.7G135000.1	AT1G49620	KRP7, ICN6, ICK5	Cyclin-dependent kinase inhibitor family protein	13.1.1.3.1	Cell cycle organisation.cell cycle control.cyclin-dependent regulation.cyclin-dependent protein kinase inhibitor activities.inhibitor (KRP/ICK)	KRP/ICK-type cyclin-dependent kinase inhibitor	102107.XP_008241505.1													Belongs to the CDI family. ICK KRP subfamily
FruitStemEndCracking	7_21757494	PAV07_REGINAg0341141	21769732	21778239	8508	+	Putative methionyl aminopeptidase	Prupe.7G135200.1	AT4G37040	MAP1D	methionine aminopeptidase 1D	19.4.5.6.1	Protein homeostasis.proteolysis.metallopeptidase activities.aminopeptidase activities.M24-class methionyl aminopeptidase (MAP1)	M24-class methionyl aminopeptidase (MAP1)	102107.XP_008241506.1	MAP1D	GO:0001101,GO:0005575,GO:0005622,GO:0005623,GO:0005737,GO:0006464,GO:0006807,GO:0008150,GO:0008152,GO:0009507,GO:0009536,GO:0009719,GO:0009725,GO:0009737,GO:0009987,GO:0010033,GO:0019538,GO:0031365,GO:0033993,GO:0036211,GO:0042221,GO:0043170,GO:0043226,GO:0043227,GO:0043229,GO:0043231,GO:0043412,GO:0044237,GO:0044238,GO:0044260,GO:0044267,GO:0044424,GO:0044444,GO:0044464,GO:0050896,GO:0071704,GO:…	3.4.11.18	ko:K01265					ko00000,ko01000,ko01002				Removes the N-terminal methionine from nascent proteins. The N-terminal methionine is often cleaved when the second residue in the primary sequence is small and uncharged (Met-Ala-, Cys, Gly, Pro, Ser, Thr, or Val)
FruitStemEndCracking	7_26772180	PAV07_REGINAg0352621	26772111	26775310	3200	-	Putative alpha/Beta hydrolase	Prupe.6G055000.1	AT2G44970		alpha/beta-Hydrolases superfamily protein	35.2	not assigned.not annotated	no hits & (original description: none)	102107.XP_008242524.1													isoform X1
FruitStemEndCracking	7_26772180	PAV07_REGINAg0352631	26775924	26776457	534	+	hypothetical protein	Prupe.6G227600.1	AT2G01810		RING/FYVE/PHD zinc finger superfamily protein	35.2	not assigned.not annotated	no hits & (original description: none)	NA	NA	NA	NA	NA	NA	NA	NA	NA	NA	NA	NA	NA	NA
FruitStemEndCracking	7_26772180	PAV07_REGINAg0352641	26785729	26786160	432	-	hypothetical protein	Prupe.7G183300.1	AT5G52620		F-box associated ubiquitination effector family protein	35.2	not assigned.not annotated	no hits & (original description: none)	NA	NA	NA	NA	NA	NA	NA	NA	NA	NA	NA	NA	NA	NA
FruitStemEndCracking	7_26772180	PAV07_REGINAg0352651	26790096	26790380	285	-	Putative xylogalacturonan beta-1,3-xylosyltransferase	Prupe.7G184900.1	AT5G19670		Exostosin family protein	35.1	not assigned.annotated	Probable glycosyltransferase At5g03795 OS=Arabidopsis thaliana (sp|q9ffn2|glyt3_arath : 81.6)	3760.EMJ05816													Glycosyltransferase
FruitStemEndCracking	7_26772180	PAV07_REGINAg0352661	26795168	26796388	1221	-	Putative P-type Ca(2+) transporter	Prupe.6G046000.1	AT3G22910		ATPase E1-E2 type family protein / haloacid dehalogenase-like hydrolase family protein	35.1	not assigned.annotated	Putative calcium-transporting ATPase 13, plasma membrane-type OS=Arabidopsis thaliana (sp|q9lik7|aca13_arath : 425.0)	3750.XP_008355820.1		GO:0003674,GO:0003824,GO:0005215,GO:0005388,GO:0005575,GO:0005622,GO:0005623,GO:0005886,GO:0005887,GO:0006810,GO:0006811,GO:0006812,GO:0006816,GO:0008150,GO:0008324,GO:0015075,GO:0015085,GO:0015318,GO:0015399,GO:0015405,GO:0015662,GO:0016020,GO:0016021,GO:0016462,GO:0016787,GO:0016817,GO:0016818,GO:0016887,GO:0017111,GO:0019829,GO:0022804,GO:0022853,GO:0022857,GO:0022890,GO:0030001,GO:0031224,GO:…	3.6.3.8	ko:K01537					ko00000,ko01000	3.A.3.2			This magnesium-dependent enzyme catalyzes the hydrolysis of ATP coupled with the transport of calcium
FruitStemEndCracking	7_26772180	PAV07_REGINAg0352671	26798889	26800967	2079	-	Putative P-type Ca(2+) transporter	Prupe.2G086400.1	AT3G63380		ATPase E1-E2 type family protein / haloacid dehalogenase-like hydrolase family protein	35.1	not assigned.annotated	Calcium-transporting ATPase 12, plasma membrane-type OS=Arabidopsis thaliana (sp|q9ly77|aca12_arath : 277.0)	3750.XP_008388676.1		GO:0003674,GO:0003824,GO:0005215,GO:0005388,GO:0005575,GO:0005622,GO:0005623,GO:0005886,GO:0005887,GO:0006810,GO:0006811,GO:0006812,GO:0006816,GO:0008150,GO:0008324,GO:0015075,GO:0015085,GO:0015318,GO:0015399,GO:0015405,GO:0015662,GO:0016020,GO:0016021,GO:0016462,GO:0016787,GO:0016817,GO:0016818,GO:0016887,GO:0017111,GO:0019829,GO:0022804,GO:0022853,GO:0022857,GO:0022890,GO:0030001,GO:0031224,GO:…	3.6.3.8	ko:K01537					ko00000,ko01000	3.A.3.2			This magnesium-dependent enzyme catalyzes the hydrolysis of ATP coupled with the transport of calcium
FruitStemEndCracking	7_26772180	PAV07_REGINAg0352681	26802555	26804690	2136	-	Putative xylogalacturonan beta-1,3-xylosyltransferase	Prupe.7G223400.1	AT5G19670		Exostosin family protein	35.1	not assigned.annotated	Probable glycosyltransferase At5g03795 OS=Arabidopsis thaliana (sp|q9ffn2|glyt3_arath : 328.0)	3760.EMJ05816													Glycosyltransferase
FruitStemEndCracking	7_26772180	PAV07_REGINAg0352691	26804692	26807092	2401	-	hypothetical protein	Prupe.7G222800.1	AT1G51540		Galactose oxidase/kelch repeat superfamily protein	35.2	not assigned.not annotated	no hits & (original description: none)	3760.EMJ05816													Glycosyltransferase
FruitStemEndCracking	7_26772180	PAV07_REGINAg0352701	26807536	26811016	3481	-	Putative xylogalacturonan beta-1,3-xylosyltransferase	Prupe.7G223500.1	AT5G37000		Exostosin family protein	35.1	not assigned.annotated	Probable glycosyltransferase At3g07620 OS=Arabidopsis thaliana (sp|q9sse8|glyt1_arath : 305.0)	3760.EMJ05427													Glycosyltransferase
FruitStemEndCracking	7_26772180	PAV07_REGINAg0352711	26811121	26814052	2932	+	Putative RNA-binding, CRM domain, YhbY-like superfamily	Prupe.7G223600.1	AT2G20020	CAF1, ATCAF1	RNA-binding CRS1 / YhbY (CRM) domain-containing protein	16.12.2.1.1.9.2	RNA processing.organelle machinery.pre-mRNA splicing.plastidial RNA splicing.group-II intron splicing.CRS2-CAF splicing factor complexes.component CAF	component CAF of CRS2-CAF plastidial RNA splicing factor complexes	102107.XP_008242551.1	CAF1	GO:0000373,GO:0000375,GO:0000377,GO:0006139,GO:0006396,GO:0006725,GO:0006807,GO:0008150,GO:0008152,GO:0008380,GO:0009987,GO:0010467,GO:0016070,GO:0034641,GO:0043170,GO:0044237,GO:0044238,GO:0046483,GO:0071704,GO:0090304,GO:1901360											CRS2-associated factor 1
FruitStemEndCracking	7_26772180	PAV07_REGINAg0352721	26814054	26814725	672	+	hypothetical protein	Prupe.7G223600.1	AT4G11280	ACS6, ATACS6	1-aminocyclopropane-1-carboxylic acid (acc) synthase 6	35.2	not assigned.not annotated	no hits & (original description: none)	3760.EMJ04984	CAF1	GO:0000373,GO:0000375,GO:0000377,GO:0006139,GO:0006396,GO:0006725,GO:0006807,GO:0008150,GO:0008152,GO:0008380,GO:0009987,GO:0010467,GO:0016070,GO:0034641,GO:0043170,GO:0044237,GO:0044238,GO:0046483,GO:0071704,GO:0090304,GO:1901360											CRS2-associated factor 1
FruitStemEndCracking	7_26772180	PAV07_REGINAg0352731	26815167	26816234	1068	-	Putative major facilitator, sugar transporter, major facilitator superfamily	Prupe.7G223700.1	AT1G77210	STP14, AtSTP14	sugar transporter 14	35.1	not assigned.annotated	Sugar transport protein 14 OS=Arabidopsis thaliana (sp|q8gw61|stp14_arath : 277.0)	102107.XP_008242552.1		GO:0003674,GO:0005215,GO:0005351,GO:0005355,GO:0005402,GO:0005575,GO:0005623,GO:0005886,GO:0006810,GO:0006811,GO:0006812,GO:0008150,GO:0008324,GO:0008643,GO:0008645,GO:0015075,GO:0015077,GO:0015078,GO:0015144,GO:0015145,GO:0015149,GO:0015291,GO:0015293,GO:0015294,GO:0015295,GO:0015318,GO:0015672,GO:0015749,GO:0016020,GO:0022804,GO:0022857,GO:0022890,GO:0034219,GO:0034220,GO:0044464,GO:0046323,GO:…											Belongs to the major facilitator superfamily. Sugar transporter (TC 2.A.1.1) family
FruitStemEndCracking	7_26772180	PAV07_REGINAg0352741	26816236	26818249	2014	-	Putative major facilitator, sugar transporter, major facilitator superfamily	Prupe.7G223700.1	AT1G77210	STP14, AtSTP14	sugar transporter 14	24.2.2.1.6	Solute transport.carrier-mediated transport.MFS superfamily.SP family.monosaccharide transporter (STP)	monosaccharide transporter (STP)	3760.EMJ03140		GO:0003674,GO:0005215,GO:0005351,GO:0005355,GO:0005402,GO:0005575,GO:0005623,GO:0005886,GO:0006810,GO:0006811,GO:0006812,GO:0008150,GO:0008324,GO:0008643,GO:0008645,GO:0015075,GO:0015077,GO:0015078,GO:0015144,GO:0015145,GO:0015149,GO:0015291,GO:0015293,GO:0015294,GO:0015295,GO:0015318,GO:0015672,GO:0015749,GO:0016020,GO:0022804,GO:0022857,GO:0022890,GO:0034219,GO:0034220,GO:0044464,GO:0046323,GO:…											Belongs to the major facilitator superfamily. Sugar transporter (TC 2.A.1.1) family
FruitStemEndCracking	7_26772180	PAV07_REGINAg0352751	26819951	26820704	754	+	Putative transcription factor B3-Domain family	Prupe.7G223800.1	AT4G03170		AP2/B3-like transcriptional factor family protein	15.5.5.2	RNA biosynthesis.transcriptional regulation.B3 transcription factor superfamily.transcription factor (REM)	transcription factor (REM)	102107.XP_008242628.1		GO:0005575,GO:0016020											B3 DNA binding domain
FruitStemEndCracking	7_26772180	PAV07_REGINAg0352761	26822682	26823053	372	+	hypothetical protein	Prupe.7G223900.1	AT3G45830		unknown protein; FUNCTIONS IN: molecular_function unknown; INVOLVED IN: biological_process unknown; LOCATED IN: cellular_component unknown; EXPRESSED IN: 24 plant structures; EXPRESSED DURING: 15 growth stages; BEST Arabidopsis thaliana protein match is: unknown protein (TAIR:AT1G02290.1); Has 499 Blast hits to 438 proteins in 100 species: Archae - 0; Bacteria - 7; Metazoa - 236; Fungi - 15; Plan…	35.2	not assigned.not annotated	no hits & (original description: none)	102107.XP_008242629.1		GO:0005575,GO:0016020											B3 DNA binding domain
FruitStemEndCracking	7_26772180	PAV07_REGINAg0352771	26823128	26823457	330	+	Putative transcription factor B3-Domain family	Prupe.7G223900.1	AT5G59100		Subtilisin-like serine endopeptidase family protein	15.5.5.2	RNA biosynthesis.transcriptional regulation.B3 transcription factor superfamily.transcription factor (REM)	transcription factor (REM)	102107.XP_008242628.1		GO:0005575,GO:0016020											B3 DNA binding domain
FruitStemEndCracking	7_26772180	PAV07_REGINAg0352781	26824405	26824785	381	+	hypothetical protein	Prupe.7G224000.1	AT1G56090		Tetratricopeptide repeat (TPR)-like superfamily protein	35.2	not assigned.not annotated	no hits & (original description: none)	102107.XP_008242630.1		GO:0005575,GO:0016020											B3 DNA binding domain
FruitStemEndCracking	7_26772180	PAV07_REGINAg0352791	26824911	26825144	234	+	Putative transcription factor B3-Domain family	Prupe.7G224000.1	AT5G16090		INVOLVED IN: nucleotide-excision repair; LOCATED IN: nucleus; CONTAINS InterPro DOMAIN/s: Ubiquitin-associated/translation elongation factor EF1B, N-terminal, eukaryote (InterPro:IPR015940), Ubiquitin-associated/translation elongation factor EF1B, N-terminal (InterPro:IPR000449), UV excision repair protein Rad23 (InterPro:IPR004806), Ubiquitin (InterPro:IPR000626), Ubiquitin supergroup (InterPro:…	15.5.5.2	RNA biosynthesis.transcriptional regulation.B3 transcription factor superfamily.transcription factor (REM)	transcription factor (REM)	102107.XP_008242630.1		GO:0005575,GO:0016020											B3 DNA binding domain
FruitStemEndCracking	7_26772180	PAV07_REGINAg0352801	26827270	26827890	621	+	Putative transcription factor B3-Domain family	Prupe.7G224100.1	AT1G20600		AP2/B3-like transcriptional factor family protein	35.2	not assigned.not annotated	no hits & (original description: none)	225117.XP_009376601.1		GO:0005575,GO:0016020											B3 DNA binding domain
FruitStemEndCracking	7_26772180	PAV07_REGINAg0352811	26829425	26833362	3938	+	Putative Ninja family, Jas TPL-binding domain-containing protein	Prupe.7G224200.1	AT3G29575	AFP3	ABI five binding protein 3	15.5.53.3	RNA biosynthesis.transcriptional regulation.transcriptional repression.transcriptional co-repressor (AFP/NINJA)	transcriptional co-repressor (AFP/NINJA)	102107.XP_008242553.1	NINJA	GO:0001101,GO:0005575,GO:0005622,GO:0005623,GO:0005634,GO:0006355,GO:0007154,GO:0007165,GO:0008150,GO:0009719,GO:0009725,GO:0009753,GO:0009755,GO:0009867,GO:0009889,GO:0009890,GO:0009892,GO:0009987,GO:0010033,GO:0010468,GO:0010556,GO:0010558,GO:0010605,GO:0010629,GO:0019219,GO:0019222,GO:0023052,GO:0031323,GO:0031324,GO:0031326,GO:0031327,GO:0032870,GO:0042221,GO:0043226,GO:0043227,GO:0043229,GO:…											Ninja-family protein
FruitStemEndCracking	7_26772180	PAV07_REGINAg0352821	26834462	26835992	1531	+	Putative transcription factor C2H2 family	Prupe.7G224300.1	AT5G05810	ATL43	RING/U-box superfamily protein	19.2.2.1.5.3.3	Protein homeostasis.ubiquitin-proteasome system.ubiquitin-fold protein conjugation.ubiquitin conjugation (ubiquitylation).ubiquitin-ligase E3 activities.RING-domain E3 ligase activities.RING-H2-class E3 ligase	RING-H2-class E3 ligase	102107.XP_008242555.1		GO:0003674,GO:0003824,GO:0004842,GO:0006464,GO:0006508,GO:0006511,GO:0006807,GO:0008150,GO:0008152,GO:0009056,GO:0009057,GO:0009987,GO:0010498,GO:0016567,GO:0016740,GO:0019538,GO:0019787,GO:0019941,GO:0030163,GO:0032446,GO:0036211,GO:0043161,GO:0043170,GO:0043412,GO:0043632,GO:0044237,GO:0044238,GO:0044248,GO:0044257,GO:0044260,GO:0044265,GO:0044267,GO:0051603,GO:0061630,GO:0061659,GO:0070647,GO:…	2.3.2.27	ko:K10664					ko00000,ko01000,ko04121				E3 ubiquitin-protein ligase
FruitStemEndCracking	7_26772180	PAV07_REGINAg0352831	26836761	26838286	1526	+	Putative transcription factor C2H2 family	Prupe.7G224400.1	AT5G05810	ATL43	RING/U-box superfamily protein	19.2.2.1.5.3.3	Protein homeostasis.ubiquitin-proteasome system.ubiquitin-fold protein conjugation.ubiquitin conjugation (ubiquitylation).ubiquitin-ligase E3 activities.RING-domain E3 ligase activities.RING-H2-class E3 ligase	RING-H2-class E3 ligase	102107.XP_008242556.1		GO:0003674,GO:0003824,GO:0004842,GO:0006464,GO:0006508,GO:0006511,GO:0006807,GO:0008150,GO:0008152,GO:0009056,GO:0009057,GO:0009987,GO:0010498,GO:0016567,GO:0016740,GO:0019538,GO:0019787,GO:0019941,GO:0030163,GO:0032446,GO:0036211,GO:0043161,GO:0043170,GO:0043412,GO:0043632,GO:0044237,GO:0044238,GO:0044248,GO:0044257,GO:0044260,GO:0044265,GO:0044267,GO:0051603,GO:0061630,GO:0061659,GO:0070647,GO:…	2.3.2.27	ko:K10664					ko00000,ko01000,ko04121				E3 ubiquitin-protein ligase
FruitStemEndCracking	7_26772180	PAV07_REGINAg0352841	26839736	26847165	7430	-	Putative cGMP-dependent protein kinase AGC-PKA-PKG family	Prupe.7G224500.1	AT2G20050		protein serine/threonine phosphatases;protein kinases;catalytics;cAMP-dependent protein kinase regulators;ATP binding;protein serine/threonine phosphatases	50.2.7	Enzyme classification.EC_2 transferases.EC_2.7 transferase transferring phosphorus-containing group	Protein phosphatase 2C and cyclic nucleotide-binding/kinase domain-containing protein OS=Arabidopsis thaliana (sp|q9sl76|p2c19_arath : 1516.0) & Enzyme classification.EC_2 transferases.EC_2.7 transferase transferring phosphorus-containing group(50.2.7 : 192.6)	102107.XP_008242557.1		GO:0005575,GO:0005623,GO:0005886,GO:0016020,GO:0044464,GO:0071944	2.7.11.12	ko:K19477	ko04022,ko04540,ko04611,ko04713,ko04714,ko04730,ko04740,ko04923,ko04924,ko04970,map04022,map04540,map04611,map04713,map04714,map04730,map04740,map04923,map04924,map04970				ko00000,ko00001,ko01000,ko01001				Protein phosphatase 2C and cyclic nucleotide-binding kinase domain-containing

## Sheet: Tab #2
Trait	SNP	Gene ID	Gene start	Gene end	Gene width	Strand	GO	IPR	Desc	KO_kegg	Desc_kegg	KO_path	Desc_path	Swissprot
FruitStemEndCracking	1_26464729	Pav_sc0000893.1_g1130.1.mk	26460477	26467549	7073	+	GO0005215|GO:0006810|GO:0016020	IPR000109	Proton-dependent oligopeptide transporter family	NA	NA	NA	NA	Protein NRT1/ PTR FAMILY 8.3 OS=Arabidopsis thaliana GN=NPF8.3 PE=1 SV=1
FruitStemEndCracking	1_26464729	Pav_sc0000893.1_g1140.1.mk	26467824	26470467	2644	+	GO0003743|GO:0005737|GO:0005852	IPR017986	WD40-repeat-containing domain	K03246	Translation initiation factor 3 subunit I	ko03013	RNA transport	Eukaryotic translation initiation factor 3 subunit I OS=Arabidopsis thaliana GN=TIF3I1 PE=2 SV=2
FruitStemEndCracking	1_26464729	Pav_sc0000893.1_g1150.1.mk	26470490	26471446	957	-	NA	IPR016040	NAD(P)-binding domain	NA	NA	NA	NA	Short-chain dehydrogenase reductase ATA1 OS=Arabidopsis thaliana GN=TA1 PE=2 SV=1
FruitStemEndCracking	1_26464729	Pav_sc0000893.1_g1160.1.mk	26472025	26472333	309	+	GO0003954|GO:0005739|GO:0008137	IPR008698	NADH:ubiquinone oxidoreductase, B18 subunit	K03963	NADH dehydrogenase (ubiquinone) 1 beta subcomplex subunit 7	ko00190	Oxidative phosphorylation	NADH dehydrogenase [ubiquinone] 1 beta subcomplex subunit 7 OS=Arabidopsis thaliana GN=At2g02050 PE=3 SV=1
FruitStemEndCracking	1_26464729	Pav_sc0000893.1_g1170.1.mk	26481943	26485713	3771	+	GO0003677	IPR006447	Myb domain, plants	NA	NA	NA	NA	Putative Myb family transcription factor At1g14600 OS=Arabidopsis thaliana GN=At1g14600 PE=2 SV=2
FruitStemEndCracking	1_26464729	Pav_sc0000893.1_g1180.1.mk	26485937	26486125	189	+	NA	NA	NA	NA	NA	NA	NA	NA
FruitStemEndCracking	1_26464729	Pav_sc0000893.1_g1190.1.mk	26486274	26499841	13568	-	GO0006886|GO:0006888|GO:0008270|GO:0030127	IPR007123	Gelsolin-like domain	K14007	protein transport protein SEC24	ko04141	Protein processing in endoplasmic reticulum	Protein transport protein Sec24-like At4g32640 OS=Arabidopsis thaliana GN=At4g32640 PE=3 SV=3
FruitStemEndCracking	1_26464729	Pav_sc0000893.1_g1200.1.mk	26500310	26500600	291	-	NA	NA	NA	NA	NA	NA	NA	NA
FruitStemEndCracking	1_26464729	Pav_sc0000893.1_g1210.1.mk	26500706	26503454	2749	+	NA	IPR005069	Nucleotide-diphospho-sugar transferase	NA	NA	NA	NA	Uncharacterized protein At4g15970 OS=Arabidopsis thaliana GN=At4g15970 PE=2 SV=1
FruitStemEndCracking	4_4381656	Pav_sc0001289.1_g020.1.mk	4376343	4382973	6631	+	GO0000977|GO:0045944|GO0003677|GO:0046983	IPR002100	Transcription factor, MADS-box	K09264	MADS-box transcription factor, plant	NA	NA	Floral homeotic protein AGAMOUS OS=Panax ginseng GN=AG2 PE=2 SV=1
FruitStemEndCracking	7_17821793	Pav_sc0002156.1_g110.1.mk	17813594	17818942	5349	+	GO0003824|GO:0005777|GO:0006635	IPR001753	Crotonase superfamily	K10527	enoyl-CoA hydratase/3-hydroxyacyl-CoA dehydrogenase [EC:4.2.1.17 1.1.1.35 1.1.1.211]	ko01212	Fatty acid metabolism	Peroxisomal fatty acid beta-oxidation multifunctional protein AIM1 OS=Arabidopsis thaliana GN=AIM1 PE=1 SV=1
FruitStemEndCracking	7_17821793	Pav_sc0002156.1_g110.1.mk	17813594	17818942	5349	+	GO0003824|GO:0005777|GO:0006635	IPR001753	Crotonase superfamily	K10527	enoyl-CoA hydratase/3-hydroxyacyl-CoA dehydrogenase [EC:4.2.1.17 1.1.1.35 1.1.1.211]	ko00071	Fatty acid degradation	Peroxisomal fatty acid beta-oxidation multifunctional protein AIM1 OS=Arabidopsis thaliana GN=AIM1 PE=1 SV=1
FruitStemEndCracking	7_17821793	Pav_sc0002156.1_g110.1.mk	17813594	17818942	5349	+	GO0003824|GO:0005777|GO:0006635	IPR001753	Crotonase superfamily	K10527	enoyl-CoA hydratase/3-hydroxyacyl-CoA dehydrogenase [EC:4.2.1.17 1.1.1.35 1.1.1.211]	ko00592	alpha-Linolenic acid metabolism	Peroxisomal fatty acid beta-oxidation multifunctional protein AIM1 OS=Arabidopsis thaliana GN=AIM1 PE=1 SV=1
FruitStemEndCracking	7_17821793	Pav_sc0002156.1_g110.1.mk	17813594	17818942	5349	+	GO0003824|GO:0005777|GO:0006635	IPR006108	3-hydroxyacyl-CoA dehydrogenase, C-terminal	K10527	enoyl-CoA hydratase/3-hydroxyacyl-CoA dehydrogenase [EC:4.2.1.17 1.1.1.35 1.1.1.211]	ko01212	Fatty acid metabolism	Peroxisomal fatty acid beta-oxidation multifunctional protein AIM1 OS=Arabidopsis thaliana GN=AIM1 PE=1 SV=1
FruitStemEndCracking	7_17821793	Pav_sc0002156.1_g110.1.mk	17813594	17818942	5349	+	GO0003824|GO:0005777|GO:0006635	IPR006108	3-hydroxyacyl-CoA dehydrogenase, C-terminal	K10527	enoyl-CoA hydratase/3-hydroxyacyl-CoA dehydrogenase [EC:4.2.1.17 1.1.1.35 1.1.1.211]	ko00071	Fatty acid degradation	Peroxisomal fatty acid beta-oxidation multifunctional protein AIM1 OS=Arabidopsis thaliana GN=AIM1 PE=1 SV=1
FruitStemEndCracking	7_17821793	Pav_sc0002156.1_g110.1.mk	17813594	17818942	5349	+	GO0003824|GO:0005777|GO:0006635	IPR006108	3-hydroxyacyl-CoA dehydrogenase, C-terminal	K10527	enoyl-CoA hydratase/3-hydroxyacyl-CoA dehydrogenase [EC:4.2.1.17 1.1.1.35 1.1.1.211]	ko00592	alpha-Linolenic acid metabolism	Peroxisomal fatty acid beta-oxidation multifunctional protein AIM1 OS=Arabidopsis thaliana GN=AIM1 PE=1 SV=1
FruitStemEndCracking	7_17821793	Pav_sc0002156.1_g110.1.mk	17813594	17818942	5349	+	GO0003824|GO:0005777|GO:0006635	IPR016040	NAD(P)-binding domain	K10527	enoyl-CoA hydratase/3-hydroxyacyl-CoA dehydrogenase [EC:4.2.1.17 1.1.1.35 1.1.1.211]	ko01212	Fatty acid metabolism	Peroxisomal fatty acid beta-oxidation multifunctional protein AIM1 OS=Arabidopsis thaliana GN=AIM1 PE=1 SV=1
FruitStemEndCracking	7_17821793	Pav_sc0002156.1_g110.1.mk	17813594	17818942	5349	+	GO0003824|GO:0005777|GO:0006635	IPR016040	NAD(P)-binding domain	K10527	enoyl-CoA hydratase/3-hydroxyacyl-CoA dehydrogenase [EC:4.2.1.17 1.1.1.35 1.1.1.211]	ko00071	Fatty acid degradation	Peroxisomal fatty acid beta-oxidation multifunctional protein AIM1 OS=Arabidopsis thaliana GN=AIM1 PE=1 SV=1
FruitStemEndCracking	7_17821793	Pav_sc0002156.1_g110.1.mk	17813594	17818942	5349	+	GO0003824|GO:0005777|GO:0006635	IPR016040	NAD(P)-binding domain	K10527	enoyl-CoA hydratase/3-hydroxyacyl-CoA dehydrogenase [EC:4.2.1.17 1.1.1.35 1.1.1.211]	ko00592	alpha-Linolenic acid metabolism	Peroxisomal fatty acid beta-oxidation multifunctional protein AIM1 OS=Arabidopsis thaliana GN=AIM1 PE=1 SV=1
FruitStemEndCracking	7_17821793	Pav_sc0002156.1_g110.1.mk	17813594	17818942	5349	+	GO0003824|GO:0005777|GO:0006635	IPR018376	Enoyl-CoA hydratase/isomerase, conserved site	K10527	enoyl-CoA hydratase/3-hydroxyacyl-CoA dehydrogenase [EC:4.2.1.17 1.1.1.35 1.1.1.211]	ko01212	Fatty acid metabolism	Peroxisomal fatty acid beta-oxidation multifunctional protein AIM1 OS=Arabidopsis thaliana GN=AIM1 PE=1 SV=1
FruitStemEndCracking	7_17821793	Pav_sc0002156.1_g110.1.mk	17813594	17818942	5349	+	GO0003824|GO:0005777|GO:0006635	IPR018376	Enoyl-CoA hydratase/isomerase, conserved site	K10527	enoyl-CoA hydratase/3-hydroxyacyl-CoA dehydrogenase [EC:4.2.1.17 1.1.1.35 1.1.1.211]	ko00071	Fatty acid degradation	Peroxisomal fatty acid beta-oxidation multifunctional protein AIM1 OS=Arabidopsis thaliana GN=AIM1 PE=1 SV=1
FruitStemEndCracking	7_17821793	Pav_sc0002156.1_g110.1.mk	17813594	17818942	5349	+	GO0003824|GO:0005777|GO:0006635	IPR018376	Enoyl-CoA hydratase/isomerase, conserved site	K10527	enoyl-CoA hydratase/3-hydroxyacyl-CoA dehydrogenase [EC:4.2.1.17 1.1.1.35 1.1.1.211]	ko00592	alpha-Linolenic acid metabolism	Peroxisomal fatty acid beta-oxidation multifunctional protein AIM1 OS=Arabidopsis thaliana GN=AIM1 PE=1 SV=1
FruitStemEndCracking	7_17821793	Pav_sc0002156.1_g110.1.mk	17813594	17818942	5349	+	GO0003824|GO:0005777|GO:0006635	IPR029045	ClpP/crotonase-like domain	K10527	enoyl-CoA hydratase/3-hydroxyacyl-CoA dehydrogenase [EC:4.2.1.17 1.1.1.35 1.1.1.211]	ko01212	Fatty acid metabolism	Peroxisomal fatty acid beta-oxidation multifunctional protein AIM1 OS=Arabidopsis thaliana GN=AIM1 PE=1 SV=1
FruitStemEndCracking	7_17821793	Pav_sc0002156.1_g110.1.mk	17813594	17818942	5349	+	GO0003824|GO:0005777|GO:0006635	IPR029045	ClpP/crotonase-like domain	K10527	enoyl-CoA hydratase/3-hydroxyacyl-CoA dehydrogenase [EC:4.2.1.17 1.1.1.35 1.1.1.211]	ko00071	Fatty acid degradation	Peroxisomal fatty acid beta-oxidation multifunctional protein AIM1 OS=Arabidopsis thaliana GN=AIM1 PE=1 SV=1
FruitStemEndCracking	7_17821793	Pav_sc0002156.1_g110.1.mk	17813594	17818942	5349	+	GO0003824|GO:0005777|GO:0006635	IPR029045	ClpP/crotonase-like domain	K10527	enoyl-CoA hydratase/3-hydroxyacyl-CoA dehydrogenase [EC:4.2.1.17 1.1.1.35 1.1.1.211]	ko00592	alpha-Linolenic acid metabolism	Peroxisomal fatty acid beta-oxidation multifunctional protein AIM1 OS=Arabidopsis thaliana GN=AIM1 PE=1 SV=1
FruitStemEndCracking	7_17821793	Pav_sc0002156.1_g110.1.mk	17813594	17818942	5349	+	GO0003824|GO:0005777|GO:0006635	IPR033346	Peroxisomal fatty acid beta-oxidation multifunctional protein AIM1	K10527	enoyl-CoA hydratase/3-hydroxyacyl-CoA dehydrogenase [EC:4.2.1.17 1.1.1.35 1.1.1.211]	ko01212	Fatty acid metabolism	Peroxisomal fatty acid beta-oxidation multifunctional protein AIM1 OS=Arabidopsis thaliana GN=AIM1 PE=1 SV=1
FruitStemEndCracking	7_17821793	Pav_sc0002156.1_g110.1.mk	17813594	17818942	5349	+	GO0003824|GO:0005777|GO:0006635	IPR033346	Peroxisomal fatty acid beta-oxidation multifunctional protein AIM1	K10527	enoyl-CoA hydratase/3-hydroxyacyl-CoA dehydrogenase [EC:4.2.1.17 1.1.1.35 1.1.1.211]	ko00071	Fatty acid degradation	Peroxisomal fatty acid beta-oxidation multifunctional protein AIM1 OS=Arabidopsis thaliana GN=AIM1 PE=1 SV=1
FruitStemEndCracking	7_17821793	Pav_sc0002156.1_g110.1.mk	17813594	17818942	5349	+	GO0003824|GO:0005777|GO:0006635	IPR033346	Peroxisomal fatty acid beta-oxidation multifunctional protein AIM1	K10527	enoyl-CoA hydratase/3-hydroxyacyl-CoA dehydrogenase [EC:4.2.1.17 1.1.1.35 1.1.1.211]	ko00592	alpha-Linolenic acid metabolism	Peroxisomal fatty acid beta-oxidation multifunctional protein AIM1 OS=Arabidopsis thaliana GN=AIM1 PE=1 SV=1
FruitStemEndCracking	7_17821793	Pav_sc0002156.1_g110.1.mk	17813594	17818942	5349	+	GO0003824|GO:0008152	IPR008927	6-phosphogluconate dehydrogenase C-terminal domain-like	K10527	enoyl-CoA hydratase/3-hydroxyacyl-CoA dehydrogenase [EC:4.2.1.17 1.1.1.35 1.1.1.211]	ko01212	Fatty acid metabolism	Peroxisomal fatty acid beta-oxidation multifunctional protein AIM1 OS=Arabidopsis thaliana GN=AIM1 PE=1 SV=1
FruitStemEndCracking	7_17821793	Pav_sc0002156.1_g110.1.mk	17813594	17818942	5349	+	GO0003824|GO:0008152	IPR008927	6-phosphogluconate dehydrogenase C-terminal domain-like	K10527	enoyl-CoA hydratase/3-hydroxyacyl-CoA dehydrogenase [EC:4.2.1.17 1.1.1.35 1.1.1.211]	ko00071	Fatty acid degradation	Peroxisomal fatty acid beta-oxidation multifunctional protein AIM1 OS=Arabidopsis thaliana GN=AIM1 PE=1 SV=1
FruitStemEndCracking	7_17821793	Pav_sc0002156.1_g110.1.mk	17813594	17818942	5349	+	GO0003824|GO:0008152	IPR008927	6-phosphogluconate dehydrogenase C-terminal domain-like	K10527	enoyl-CoA hydratase/3-hydroxyacyl-CoA dehydrogenase [EC:4.2.1.17 1.1.1.35 1.1.1.211]	ko00592	alpha-Linolenic acid metabolism	Peroxisomal fatty acid beta-oxidation multifunctional protein AIM1 OS=Arabidopsis thaliana GN=AIM1 PE=1 SV=1
FruitStemEndCracking	7_17821793	Pav_sc0002156.1_g120.1.mk	17822280	17828018	5739	-	NA	IPR005172	CRC domain	NA	NA	NA	NA	Protein tesmin/TSO1-like CXC 5 OS=Arabidopsis thaliana GN=TCX5 PE=1 SV=1
FruitStemEndCracking	7_17821793	Pav_sc0002156.1_g130.1.mk	17831470	17832732	1263	+	GO0009086|GO:0046522	IPR002575	Aminoglycoside phosphotransferase	K00899	5-methylthioribose kinase [EC:2.7.1.100]	ko00270	Cysteine and methionine metabolism	Methylthioribose kinase OS=Arabidopsis thaliana GN=MTK PE=1 SV=1
FruitStemEndCracking	7_17821793	Pav_sc0002156.1_g130.1.mk	17831470	17832732	1263	+	GO0009086|GO:0046522	IPR009212	Methylthioribose kinase	K00899	5-methylthioribose kinase [EC:2.7.1.100]	ko00270	Cysteine and methionine metabolism	Methylthioribose kinase OS=Arabidopsis thaliana GN=MTK PE=1 SV=1
FruitStemEndCracking	7_17821793	Pav_sc0002156.1_g130.1.mk	17831470	17832732	1263	+	GO0009086|GO:0046522	IPR011009	Protein kinase-like domain	K00899	5-methylthioribose kinase [EC:2.7.1.100]	ko00270	Cysteine and methionine metabolism	Methylthioribose kinase OS=Arabidopsis thaliana GN=MTK PE=1 SV=1
FruitStemEndCracking	8_6129863	Pav_sc0000663.1_g140.1.br	6115552	6116979	1428	-	GO0008152|GO:0016758	IPR002213	UDP-glucuronosyl/UDP-glucosyltransferase	NA	NA	NA	NA	UDP-glycosyltransferase 88F3 OS=Pyrus communis GN=UGT88F3 PE=2 SV=1
FruitStemEndCracking	8_6129863	Pav_sc0000663.1_g130.1.mk	6125359	6126297	939	+	GO0006810	IPR011012	Longin-like domain	NA	NA	NA	NA	AP-3 complex subunit mu OS=Arabidopsis thaliana GN=AP3M PE=1 SV=1
FruitStemEndCracking	8_6129863	Pav_sc0000663.1_g110.1.mk	6157419	6160822	3404	+	NA	IPR029062	Class I glutamine amidotransferase-like	NA	NA	NA	NA	Gamma-glutamyl peptidase 5 OS=Arabidopsis thaliana GN=GGP5 PE=2 SV=1

## Sheet: Tab #3
Trait	SNP	Gene ID	Gene start	Gene end	Gene width	Strand	Swissprot.Match	Swissprot.Desc	TrEMBL.Match	TrEMBL.Desc	NCBI.Match	NCBI.Desc	TAIR.Match	TAIR.desc
FruitStemEndCracking	1_18149428	Prupe.1G192900	18057111	18059417	2307	+	Q9LE22	Probable calcium-binding protein CML27 OS=Arabidopsis thaliana GN=CML27 PE=1 SV=1	M5Y9U9	Uncharacterized protein OS=Prunus persica GN=PRUPE_ppa026485mg PE=4 SV=1	EMJ28870	hypothetical protein PRUPE_ppa026485mg [Prunus persica]	AT1G18210.2	Symbols: | Calcium-binding EF-hand family protein | chr1:6268273-6268785 REVERSE LENGTH=170
FruitStemEndCracking	1_18149428	Prupe.1G193000	18067522	18068366	845	-	Q9LX31	Tetrapyrrole-binding protein, chloroplastic OS=Arabidopsis thaliana GN=GUN4 PE=1 SV=1	M5Y2H3	Uncharacterized protein (Fragment) OS=Prunus persica GN=PRUPE_ppa024953mg PE=4 SV=1	EMJ25920	hypothetical protein PRUPE_ppa024953mg, partial [Prunus persica]	AT3G59400.1	Symbols: GUN4 | enzyme binding;tetrapyrrole binding | chr3:21948881-21949678 REVERSE LENGTH=265
FruitStemEndCracking	1_18149428	Prupe.1G193100	18073655	18074728	1074	-	n/a	n/a	M5Y649	Uncharacterized protein OS=Prunus persica GN=PRUPE_ppa015836mg PE=4 SV=1	EMJ27390	hypothetical protein PRUPE_ppa015836mg [Prunus persica]	n/a	n/a
FruitStemEndCracking	1_18149428	Prupe.1G193200	18076343	18077106	764	+	NA	NA	NA	NA	NA	NA	NA	NA
FruitStemEndCracking	1_18149428	Prupe.1G193300	18121804	18122259	456	-	NA	NA	NA	NA	NA	NA	NA	NA
FruitStemEndCracking	1_18149428	Prupe.1G193400	18143261	18145681	2421	+	O22860	60S ribosomal protein L38 OS=Arabidopsis thaliana GN=RPL38A PE=3 SV=1	M5XHK5	Uncharacterized protein (Fragment) OS=Prunus persica GN=PRUPE_ppa019382mg PE=3 SV=1	EMJ25444	hypothetical protein PRUPE_ppa019382mg, partial [Prunus persica]	AT3G59540.1	Symbols: | Ribosomal L38e protein family | chr3:21995897-21996742 REVERSE LENGTH=69
FruitStemEndCracking	1_18149428	Prupe.1G193500	18146524	18155251	8728	-	Q8IY37	Probable ATP-dependent RNA helicase DHX37 OS=Homo sapiens GN=DHX37 PE=1 SV=1	M5Y6Q3	Uncharacterized protein (Fragment) OS=Prunus persica GN=PRUPE_ppa023627mg PE=4 SV=1	EMJ27635	hypothetical protein PRUPE_ppa023627mg, partial [Prunus persica]	AT1G33390.1	Symbols: ATFAS4, FAS4 | RNA helicase family protein | chr1:12099738-12104108 REVERSE LENGTH=1237
FruitStemEndCracking	1_18149428	Prupe.1G193600	18193540	18194503	964	+	n/a	n/a	M5VRS6	Uncharacterized protein OS=Prunus persica GN=PRUPE_ppa010944mg PE=4 SV=1	XP_004304835	PREDICTED: uncharacterized protein LOC101314588 [Fragaria vesca subsp. vesca]	n/a	n/a
FruitStemEndCracking	1_18149428	Prupe.1G193700	18218069	18219352	1284	-	n/a	n/a	M5Y3J4	Uncharacterized protein OS=Prunus persica GN=PRUPE_ppa009857mg PE=4 SV=1	EMJ28908	hypothetical protein PRUPE_ppa009857mg [Prunus persica]	AT3G59390.1	Symbols: | unknown protein; FUNCTIONS IN: molecular_function unknown; INVOLVED IN: biological_process unknown; LOCATED IN: endomembrane system; EXPRESSED IN: 22 plant structures; EXPRESSED DURING: 13 growth stages; CONTAINS InterPro DOMAIN/s: Protein of unknown function DUF2054 (InterPro:IPR019352); Has 184 Blast hits to 184 proteins in 72 species: Archae - 0; Bacteria - 0; Metazoa - 116; Fungi -…
FruitStemEndCracking	1_18149428	Prupe.1G193800	18226227	18227051	825	+	n/a	n/a	M5XP41	Uncharacterized protein OS=Prunus persica GN=PRUPE_ppa026520mg PE=4 SV=1	EMJ27689	hypothetical protein PRUPE_ppa026520mg [Prunus persica]	AT2G43310.1	Symbols: | Ribosomal L18p/L5e family protein | chr2:17996106-17996507 FORWARD LENGTH=133
FruitStemEndCracking	1_29966902	Prupe.1G306500	29953649	29956739	3091	-	n/a	n/a	M5XYQ6	Uncharacterized protein OS=Prunus persica GN=PRUPE_ppa007153mg PE=4 SV=1	EMJ24415	hypothetical protein PRUPE_ppa007153mg [Prunus persica]	AT1G13310.1	Symbols: | Endosomal targeting BRO1-like domain-containing protein | chr1:4561217-4562929 REVERSE LENGTH=374
FruitStemEndCracking	1_29966902	Prupe.1G305100	29872378	29875418	3041	-	Q84V83	Leucoanthocyanidin reductase OS=Desmodium uncinatum GN=LAR PE=1 SV=1	M5XPM4	Uncharacterized protein OS=Prunus persica GN=PRUPE_ppa007994mg PE=4 SV=1	EMJ23473	hypothetical protein PRUPE_ppa007994mg [Prunus persica]	AT1G75290.1	Symbols: | NAD(P)-binding Rossmann-fold superfamily protein | chr1:28253890-28255173 FORWARD LENGTH=318
FruitStemEndCracking	1_29966902	Prupe.1G305200	29879312	29885841	6530	-	Q9Y5B6	PAX3- and PAX7-binding protein 1 OS=Homo sapiens GN=PAXBP1 PE=1 SV=2	M5XKC6	Uncharacterized protein OS=Prunus persica GN=PRUPE_ppa001044mg PE=4 SV=1	EMJ26532	hypothetical protein PRUPE_ppa001044mg [Prunus persica]	AT5G08550.1	Symbols: ILP1 | GC-rich sequence DNA-binding factor-like protein | chr5:2765981-2770282 REVERSE LENGTH=908
FruitStemEndCracking	1_29966902	Prupe.1G305300	29886383	29890011	3629	+	Q6NQK2	NAC domain-containing protein 8 OS=Arabidopsis thaliana GN=NAC008 PE=2 SV=1	M5XB16	Uncharacterized protein OS=Prunus persica GN=PRUPE_ppa005648mg PE=4 SV=1	EMJ23297	hypothetical protein PRUPE_ppa005648mg [Prunus persica]	AT1G25580.1	Symbols: SOG1, ANAC008 | NAC (No Apical Meristem) domain transcriptional regulator superfamily protein | chr1:8997064-8999600 REVERSE LENGTH=449
FruitStemEndCracking	1_29966902	Prupe.1G305400	29893351	29894137	787	-	n/a	n/a	I1J6Q9	Uncharacterized protein OS=Glycine max PE=4 SV=1	XP_003518685	PREDICTED: uncharacterized protein LOC100802712 [Glycine max]	AT1G13245.1	Symbols: RTFL17, DVL4 | ROTUNDIFOLIA like 17 | chr1:4525852-4525977 REVERSE LENGTH=41
FruitStemEndCracking	1_29966902	Prupe.1G305500	29896627	29900636	4010	-	Q9S713	Serine/threonine-protein kinase STN7, chloroplastic OS=Arabidopsis thaliana GN=STN7 PE=1 SV=1	M5Y1Y3	Uncharacterized protein OS=Prunus persica GN=PRUPE_ppa025555mg PE=3 SV=1	EMJ28288	hypothetical protein PRUPE_ppa025555mg [Prunus persica]	AT1G68830.1	Symbols: STN7 | STT7 homolog STN7 | chr1:25872654-25875473 REVERSE LENGTH=562
FruitStemEndCracking	1_29966902	Prupe.1G305600	29901422	29904058	2637	-	Q0V7R1	Probable galacturonosyltransferase-like 3 OS=Arabidopsis thaliana GN=GATL3 PE=2 SV=1	M5XB94	Uncharacterized protein OS=Prunus persica GN=PRUPE_ppa007794mg PE=4 SV=1	EMJ23377	hypothetical protein PRUPE_ppa007794mg [Prunus persica]	AT1G13250.1	Symbols: GATL3 | galacturonosyltransferase-like 3 | chr1:4528965-4530002 REVERSE LENGTH=345
FruitStemEndCracking	1_29966902	Prupe.1G305700	29907360	29912351	4992	+	Q9ZQR3	Leucine-rich repeat receptor-like serine/threonine-protein kinase At2g14510 OS=Arabidopsis thaliana GN=At2g14510 PE=2 SV=1	M5XCL7	Uncharacterized protein OS=Prunus persica GN=PRUPE_ppa002857mg PE=4 SV=1	EMJ23186	hypothetical protein PRUPE_ppa002857mg [Prunus persica]	AT1G25570.1	Symbols: | Di-glucose binding protein with Leucine-rich repeat domain | chr1:8992183-8995430 REVERSE LENGTH=628
FruitStemEndCracking	1_29966902	Prupe.1G305700	29907360	29912351	4992	+	Q9LIG2	Receptor-like protein kinase At3g21340 OS=Arabidopsis thaliana GN=At3g21340 PE=1 SV=1	M5XCL7	Uncharacterized protein OS=Prunus persica GN=PRUPE_ppa002857mg PE=4 SV=1	EMJ23186	hypothetical protein PRUPE_ppa002857mg [Prunus persica]	AT1G25570.1	Symbols: | Di-glucose binding protein with Leucine-rich repeat domain | chr1:8992183-8995430 REVERSE LENGTH=628
FruitStemEndCracking	1_29966902	Prupe.1G305800	29919123	29919932	810	-	NA	NA	NA	NA	NA	NA	NA	NA
FruitStemEndCracking	1_29966902	Prupe.1G305900	29921011	29923272	2262	+	Q9C6M5	AP2/ERF and B3 domain-containing transcription repressor TEM1 OS=Arabidopsis thaliana GN=TEM1 PE=1 SV=1	M5Y2Y0	Uncharacterized protein OS=Prunus persica GN=PRUPE_ppa006243mg PE=4 SV=1	EMJ28668	hypothetical protein PRUPE_ppa006243mg [Prunus persica]	AT1G25560.1	Symbols: TEM1, EDF1 | AP2/B3 transcription factor family protein | chr1:8981891-8982976 REVERSE LENGTH=361
FruitStemEndCracking	1_29966902	Prupe.1G306000	29925145	29929828	4684	+	Q9FV52	Methionine aminopeptidase 1B, chloroplastic OS=Arabidopsis thaliana GN=MAP1B PE=2 SV=2	M5XAZ6	Methionine aminopeptidase 1, chloroplastic OS=Prunus persica GN=PRUPE_ppa007539mg PE=3 SV=1	EMJ23277	hypothetical protein PRUPE_ppa007539mg [Prunus persica]	AT1G13270.1	Symbols: MAP1C, MAP1B | methionine aminopeptidase 1B | chr1:4544999-4547155 FORWARD LENGTH=369
FruitStemEndCracking	1_29966902	Prupe.1G306100	29929935	29931086	1152	+	Q9LS01	Allene oxide cyclase 3, chloroplastic OS=Arabidopsis thaliana GN=AOC3 PE=2 SV=1	M5XG39	Uncharacterized protein OS=Prunus persica GN=PRUPE_ppa010397mg PE=4 SV=1	EMJ24919	hypothetical protein PRUPE_ppa010397mg [Prunus persica]	AT3G25780.1	Symbols: AOC3 | allene oxide cyclase 3 | chr3:9409362-9410409 FORWARD LENGTH=258
FruitStemEndCracking	1_29966902	Prupe.1G306200	29933396	29935032	1637	-	Q8VWG3	Protein TRANSPARENT TESTA 1 OS=Arabidopsis thaliana GN=TT1 PE=2 SV=1	M5Y9Y1	Uncharacterized protein (Fragment) OS=Prunus persica GN=PRUPE_ppa020013m2g PE=4 SV=1	EMJ28900	hypothetical protein PRUPE_ppa020013m2g, partial [Prunus persica]	AT1G13290.1	Symbols: DOT5, WIP6 | C2H2-like zinc finger protein | chr1:4550366-4551527 REVERSE LENGTH=302
FruitStemEndCracking	1_29966902	Prupe.1G306300	29939830	29944129	4300	+	Q9FGT7	Two-component response regulator ARR18 OS=Arabidopsis thaliana GN=ARR18 PE=2 SV=2	M5XS96	Uncharacterized protein OS=Prunus persica GN=PRUPE_ppa007222mg PE=4 SV=1	EMJ24423	hypothetical protein PRUPE_ppa007222mg [Prunus persica]	AT1G25550.1	Symbols: | myb-like transcription factor family protein | chr1:8976644-8977942 FORWARD LENGTH=344
FruitStemEndCracking	1_29966902	Prupe.1G306400	29951145	29953429	2285	-	n/a	n/a	M5Y1J2	Uncharacterized protein (Fragment) OS=Prunus persica GN=PRUPE_ppa016117mg PE=4 SV=1	EMJ28108	hypothetical protein PRUPE_ppa016117mg, partial [Prunus persica]	AT1G29700.1	Symbols: | Metallo-hydrolase/oxidoreductase superfamily protein | chr1:10385196-10386906 REVERSE LENGTH=350
FruitStemEndCracking	1_29966902	Prupe.1G306500	29953649	29956739	3091	-	n/a	n/a	M5XYQ6	Uncharacterized protein OS=Prunus persica GN=PRUPE_ppa007153mg PE=4 SV=1	EMJ24415	hypothetical protein PRUPE_ppa007153mg [Prunus persica]	AT1G13310.1	Symbols: | Endosomal targeting BRO1-like domain-containing protein | chr1:4561217-4562929 REVERSE LENGTH=374
FruitStemEndCracking	1_29966902	Prupe.1G306600	29969842	29979593	9752	+	Q7XYY2	Mediator of RNA polymerase II transcription subunit 25 OS=Arabidopsis thaliana GN=MED25 PE=1 SV=1	V4TH60	Uncharacterized protein OS=Citrus clementina GN=CICLE_v10030710mg PE=4 SV=1	XP_004297135	PREDICTED: mediator of RNA polymerase II transcription subunit 25-like [Fragaria vesca subsp. vesca]	AT1G25540.1	Symbols: PFT1 | phytochrome and flowering time regulatory protein (PFT1) | chr1:8969392-8974446 REVERSE LENGTH=836
FruitStemEndCracking	8_11366089	Prupe.8G079900	11334888	11335121	234	+	P32295	Indole-3-acetic acid-induced protein ARG7 OS=Vigna radiata var. radiata GN=ARG7 PE=2 SV=1	M5VHR7	Uncharacterized protein (Fragment) OS=Prunus persica GN=PRUPE_ppa026617mg PE=4 SV=1	EMJ00634	hypothetical protein PRUPE_ppa026617mg, partial [Prunus persica]	AT4G34770.1	Symbols: | SAUR-like auxin-responsive protein family | chr4:16591352-16591666 FORWARD LENGTH=104
FruitStemEndCracking	8_11366089	Prupe.8G080000	11347844	11348229	386	-	P32295	Indole-3-acetic acid-induced protein ARG7 OS=Vigna radiata var. radiata GN=ARG7 PE=2 SV=1	M5VMK4	Uncharacterized protein OS=Prunus persica GN=PRUPE_ppb015877mg PE=4 SV=1	EMJ02091	hypothetical protein PRUPE_ppb015877mg [Prunus persica]	AT4G34770.1	Symbols: | SAUR-like auxin-responsive protein family | chr4:16591352-16591666 FORWARD LENGTH=104
FruitStemEndCracking	8_11366089	Prupe.8G080100	11365948	11367159	1212	-	P32295	Indole-3-acetic acid-induced protein ARG7 OS=Vigna radiata var. radiata GN=ARG7 PE=2 SV=1	M5VNZ5	Uncharacterized protein OS=Prunus persica GN=PRUPE_ppa013765mg PE=4 SV=1	EMJ02636	hypothetical protein PRUPE_ppa013765mg [Prunus persica]	AT4G38840.1	Symbols: | SAUR-like auxin-responsive protein family | chr4:18125174-18125473 REVERSE LENGTH=99
FruitStemEndCracking	8_11366089	Prupe.8G080200	11368586	11368888	303	-	P32295	Indole-3-acetic acid-induced protein ARG7 OS=Vigna radiata var. radiata GN=ARG7 PE=2 SV=1	M5VP12	Uncharacterized protein OS=Prunus persica GN=PRUPE_ppa016396mg PE=4 SV=1	EMJ02977	hypothetical protein PRUPE_ppa016396mg [Prunus persica]	AT5G18080.1	Symbols: | SAUR-like auxin-responsive protein family | chr5:5983840-5984112 FORWARD LENGTH=90

## Sheet: Tab #4
Trait	SNP	Gene ID	Gene start	Gene end	Gene width	Strand	Product	Prupe.Match	TAIR.Match	TAIR.Symbols	TAIR.desc	mercator.bincode	mercator.Name	mercator.DESCRIPTION	seed_eggNOG_ortholog	Preferred_name	GOs	EC	KEGG_ko	KEGG_Pathway	KEGG_Module	KEGG_Reaction	KEGG_rclass	BRITE	KEGG_TC	CAZy	BiGG_Reaction	Eggnog.Desc
FruitPistillarEndCracking	4_6606690	PAV04_REGINAg0198051	6553504	6556340	2837	-	Putative benzil reductase ((S)-benzoin forming)	Prupe.4G100900.1	AT4G20760		NAD(P)-binding Rossmann-fold superfamily protein	35.2	not assigned.not annotated	no hits & (original description: none)	102107.XP_008225684.1		GO:0003674,GO:0003824,GO:0008150,GO:0008152,GO:0009636,GO:0009987,GO:0010033,GO:0016491,GO:0042221,GO:0050896,GO:0051716,GO:0055114,GO:0070887,GO:0097237,GO:0098754,GO:0110095,GO:0110096,GO:1901700,GO:1901701,GO:1990748											Enoyl-(Acyl carrier protein) reductase
FruitPistillarEndCracking	4_6606690	PAV04_REGINAg0198061	6560344	6564479	4136	-	Putative transcription factor WRKY family	Prupe.4G101100.1	AT4G12020	WRKY19, ATWRKY19, MAPKKK11, MEKK4	protein kinase family protein	15.5.22	RNA biosynthesis.transcriptional regulation.transcription factor (WRKY)	transcription factor (WRKY)	102107.XP_008225685.1		GO:0000003,GO:0003006,GO:0003674,GO:0003700,GO:0006355,GO:0007275,GO:0008150,GO:0009555,GO:0009790,GO:0009791,GO:0009793,GO:0009889,GO:0010154,GO:0010468,GO:0010556,GO:0019219,GO:0019222,GO:0022414,GO:0031323,GO:0031326,GO:0032501,GO:0032502,GO:0048229,GO:0048316,GO:0048608,GO:0048731,GO:0048856,GO:0050789,GO:0050794,GO:0051171,GO:0051252,GO:0060255,GO:0061458,GO:0065007,GO:0080090,GO:0140110,GO:…											WRKY transcription factor
FruitPistillarEndCracking	4_6606690	PAV04_REGINAg0198071	6571657	6577691	6035	-	Putative protein kinase AGC-NDR family	Prupe.4G101200.1	AT2G20470		AGC (cAMP-dependent, cGMP-dependent and protein kinase C) kinase family protein	18.4.6.4	Protein modification.phosphorylation.AGC protein kinase superfamily.protein kinase (AGC-VII/NDR)	protein kinase (AGC-VII/NDR)	3760.EMJ15148			2.7.11.1	ko:K08286,ko:K08790					ko00000,ko01000,ko01001				Serine threonine-protein kinase
FruitPistillarEndCracking	4_6606690	PAV04_REGINAg0198091	6583196	6583620	425	+	hypothetical protein	Prupe.6G037700.1	AT1G48670		auxin-responsive GH3 family protein	35.2	not assigned.not annotated	no hits & (original description: none)	NA	NA	NA	NA	NA	NA	NA	NA	NA	NA	NA	NA	NA	NA
FruitPistillarEndCracking	4_6606690	PAV04_REGINAg0198101	6583622	6584873	1252	-	Putative ALOG domain-containing protein	Prupe.4G101300.1	AT5G58500	LSH5	Protein of unknown function (DUF640)	35.1	not assigned.annotated	Protein LIGHT-DEPENDENT SHORT HYPOCOTYLS 4 OS=Arabidopsis thaliana (sp|q9lw68|lsh4_arath : 108.0)	3760.EMJ13086													Protein of unknown function (DUF640)
FruitPistillarEndCracking	4_6606690	PAV04_REGINAg0198111	6589413	6589626	214	+	hypothetical protein	Prupe.6G241500.1	AT1G73470		unknown protein; FUNCTIONS IN: molecular_function unknown; INVOLVED IN: biological_process unknown; LOCATED IN: chloroplast; EXPRESSED IN: 22 plant structures; EXPRESSED DURING: 13 growth stages.	35.2	not assigned.not annotated	no hits & (original description: none)	NA	NA	NA	NA	NA	NA	NA	NA	NA	NA	NA	NA	NA	NA
FruitPistillarEndCracking	4_6606690	PAV04_REGINAg0198121	6590988	6594809	3822	-	Putative protein CHUP1	Prupe.4G101500.1	AT4G18570		Tetratricopeptide repeat (TPR)-like superfamily protein	35.1	not assigned.annotated	Protein CHUP1, chloroplastic OS=Arabidopsis thaliana (sp|q9li74|chup1_arath : 304.0)	3760.EMJ14844													Protein CHUP1, chloroplastic-like
FruitPistillarEndCracking	4_6606690	PAV04_REGINAg0198131	6595304	6595585	282	+	hypothetical protein	Prupe.4G101400.1	AT2G36370		ubiquitin-protein ligases	35.2	not assigned.not annotated	no hits & (original description: none)	NA	NA	NA	NA	NA	NA	NA	NA	NA	NA	NA	NA	NA	NA
FruitPistillarEndCracking	4_6606690	PAV04_REGINAg0198141	6596101	6601951	5851	+	Putative tetratricopeptide-like helical domain superfamily	Prupe.4G101500.1	AT1G30610	EMB88, EMB2279	pentatricopeptide (PPR) repeat-containing protein	35.1	not assigned.annotated	Pentatricopeptide repeat-containing protein At1g30610, chloroplastic OS=Arabidopsis thaliana (sp|q9sa76|ppr64_arath : 746.0)	102107.XP_008225762.1		GO:0000003,GO:0003006,GO:0003674,GO:0003676,GO:0003723,GO:0003824,GO:0004518,GO:0004519,GO:0005488,GO:0005575,GO:0005622,GO:0005623,GO:0006139,GO:0006725,GO:0006807,GO:0007275,GO:0008150,GO:0008152,GO:0009451,GO:0009790,GO:0009791,GO:0009793,GO:0009987,GO:0010154,GO:0016070,GO:0016787,GO:0016788,GO:0022414,GO:0032501,GO:0032502,GO:0034641,GO:0043170,GO:0043226,GO:0043227,GO:0043229,GO:0043231,GO:…											Pentatricopeptide repeat-containing protein At1g30610
FruitPistillarEndCracking	4_6606690	PAV04_REGINAg0198151	6602328	6603565	1238	+	hypothetical protein	Prupe.4G101600.1	AT4G36130		Ribosomal protein L2 family	35.2	not assigned.not annotated	no hits & (original description: none)	77586.LPERR12G13430.2
FruitPistillarEndCracking	4_6606690	PAV04_REGINAg0198161	6603567	6604442	876	-	Putative ribosomal protein L2	Prupe.4G101600.1	AT2G18020	EMB2296	Ribosomal protein L2 family	17.1.2.1.7	Protein biosynthesis.ribosome biogenesis.large ribosomal subunit (LSU).LSU proteome.component RPL8	component RPL8 of LSU proteome component	102107.XP_008225691.1		GO:0002181,GO:0003674,GO:0003676,GO:0003723,GO:0003735,GO:0005198,GO:0005488,GO:0005575,GO:0005622,GO:0005623,GO:0005737,GO:0005829,GO:0005840,GO:0006412,GO:0006518,GO:0006807,GO:0008150,GO:0008152,GO:0009058,GO:0009059,GO:0009987,GO:0010467,GO:0015934,GO:0019538,GO:0022625,GO:0022626,GO:0032991,GO:0034641,GO:0034645,GO:0043043,GO:0043170,GO:0043226,GO:0043228,GO:0043229,GO:0043232,GO:0043603,GO:…		ko:K02938	ko03010,map03010	M00177			br01610,ko00000,ko00001,ko00002,ko03011				60S ribosomal protein
FruitPistillarEndCracking	4_6606690	PAV04_REGINAg0198171	6609256	6616151	6896	+	Putative UDP-arabinose 4-epimerase	Prupe.4G101700.1	AT2G34850	MEE25	NAD(P)-binding Rossmann-fold superfamily protein	3.13.7.1	Carbohydrate metabolism.nucleotide sugar biosynthesis.UDP-L-arabinose biosynthesis.UDP-D-xylose 4-epimerase	UDP-D-xylose 4-epimerase	102107.XP_008225692.1		GO:0000003,GO:0003006,GO:0003674,GO:0003824,GO:0005575,GO:0005622,GO:0005623,GO:0005737,GO:0005794,GO:0005975,GO:0005996,GO:0007275,GO:0008150,GO:0008152,GO:0009058,GO:0009790,GO:0009791,GO:0009793,GO:0009832,GO:0009856,GO:0009987,GO:0010154,GO:0012505,GO:0016051,GO:0016853,GO:0016854,GO:0016857,GO:0019321,GO:0019322,GO:0019566,GO:0019567,GO:0022414,GO:0032501,GO:0032502,GO:0042546,GO:0043226,GO:…	5.1.3.5	ko:K12448	ko00520,ko01100,map00520,map01100		R01473	RC00528	ko00000,ko00001,ko01000				UDP-arabinose 4-epimerase
FruitPistillarEndCracking	4_6606690	PAV04_REGINAg0198181	6616540	6619585	3046	-	Putative coatomer, epsilon subunit, tetratricopeptide-like helical domain superfamily	Prupe.4G101800.1	AT1G30630		Coatomer epsilon subunit	22.3.1.3	Vesicle trafficking.Coat protein I (COPI) coatomer machinery.coat protein complex.subunit epsilon	subunit epsilon of coat protein complex	3760.EMJ12948	COPE1	GO:0005575,GO:0005622,GO:0005623,GO:0005737,GO:0005773,GO:0005774,GO:0005794,GO:0005798,GO:0005829,GO:0006810,GO:0006888,GO:0006890,GO:0006891,GO:0008150,GO:0012505,GO:0012506,GO:0016020,GO:0016192,GO:0030117,GO:0030120,GO:0030126,GO:0030135,GO:0030137,GO:0030659,GO:0030660,GO:0030662,GO:0030663,GO:0031090,GO:0031410,GO:0031982,GO:0032991,GO:0043226,GO:0043227,GO:0043229,GO:0043231,GO:0044422,GO:…		ko:K17268					ko00000,ko04131,ko04147				The coatomer is a cytosolic protein complex that binds to dilysine motifs and reversibly associates with Golgi non- clathrin-coated vesicles, which further mediate biosynthetic protein transport from the ER, via the Golgi up to the trans Golgi network. The coatomer complex is required for budding from Golgi membranes, and is essential for the retrograde Golgi-to-ER transport of dilysine-tagged pr…
FruitPistillarEndCracking	4_6606690	PAV04_REGINAg0198191	6620195	6621247	1053	-	Putative casparian strip membrane protein	Prupe.4G101900.1	AT4G20390		Uncharacterised protein family (UPF0497)	35.1	not assigned.annotated	CASP-like protein 1B1 OS=Populus trichocarpa (sp|b9i0u9|csplb_poptr : 194.0)	3760.EMJ15937		GO:0003674,GO:0005488,GO:0005575,GO:0005623,GO:0005886,GO:0016020,GO:0044464,GO:0048037,GO:0051536,GO:0051540,GO:0071944											Belongs to the Casparian strip membrane proteins (CASP) family
FruitPistillarEndCracking	4_6606690	PAV04_REGINAg0198201	6623162	6629782	6621	-	Putative transcription factor Znf-LSD family	Prupe.4G102100.1	AT1G32540	LOL1	lsd one like 1	27.2.1	Multi-process regulation.Programmed Cell Death (PCD) system.PCD regulatory protein (LSD/LOL)	LSD/LOL programmed cell death regulator protein	102107.XP_008225696.1													protein ROOT PRIMORDIUM DEFECTIVE
FruitPistillarEndCracking	4_6606690	PAV04_REGINAg0198211	6637778	6638290	513	-	hypothetical protein	Prupe.5G057200.1	AT4G28940		Phosphorylase superfamily protein	35.2	not assigned.not annotated	no hits & (original description: none)	NA	NA	NA	NA	NA	NA	NA	NA	NA	NA	NA	NA	NA	NA
FruitPistillarEndCracking	4_6606690	PAV04_REGINAg0198221	6647257	6647769	513	-	hypothetical protein	Prupe.5G057200.1	AT4G28940		Phosphorylase superfamily protein	35.2	not assigned.not annotated	no hits & (original description: none)	NA	NA	NA	NA	NA	NA	NA	NA	NA	NA	NA	NA	NA	NA
FruitPistillarEndCracking	4_6606690	PAV04_REGINAg0198231	6656738	6657250	513	-	hypothetical protein	Prupe.5G057200.1	AT4G28940		Phosphorylase superfamily protein	35.2	not assigned.not annotated	no hits & (original description: none)	NA	NA	NA	NA	NA	NA	NA	NA	NA	NA	NA	NA	NA	NA
FruitPistillarEndCracking	4_6606690	PAV04_REGINAg0198241	6659256	6668932	9677	+	Putative chromatin remodeling & transcription regulator FYR family	Prupe.4G102200.1	AT2G23834		unknown protein; FUNCTIONS IN: molecular_function unknown; INVOLVED IN: biological_process unknown; LOCATED IN: cellular_component unknown; Has 30201 Blast hits to 17322 proteins in 780 species: Archae - 12; Bacteria - 1396; Metazoa - 17338; Fungi - 3422; Plants - 5037; Viruses - 0; Other Eukaryotes - 2996 (source: NCBI BLink).	12.3.3.9.4	Chromatin organisation.histone modifications.histone lysine methylation.JmjC group histone demethylase activities.histone demethylase (PKDM7)	histone demethylase (PKDM7)	3760.EMJ14908		GO:0000003,GO:0000976,GO:0001067,GO:0003006,GO:0003674,GO:0003676,GO:0003677,GO:0003690,GO:0003700,GO:0003824,GO:0005488,GO:0005575,GO:0005622,GO:0005623,GO:0005634,GO:0006139,GO:0006259,GO:0006325,GO:0006355,GO:0006464,GO:0006479,GO:0006482,GO:0006725,GO:0006807,GO:0006996,GO:0007275,GO:0008150,GO:0008152,GO:0008168,GO:0008213,GO:0008214,GO:0008276,GO:0009314,GO:0009416,GO:0009555,GO:0009628,GO:…		ko:K11446					ko00000,ko01000,ko01009,ko03036				lysine-specific demethylase
FruitPistillarEndCracking	4_6606690	PAV04_REGINAg0198241	6659256	6668932	9677	+	Putative chromatin remodeling & transcription regulator FYR family	Prupe.4G102200.1	AT2G23834		unknown protein; FUNCTIONS IN: molecular_function unknown; INVOLVED IN: biological_process unknown; LOCATED IN: cellular_component unknown; Has 30201 Blast hits to 17322 proteins in 780 species: Archae - 12; Bacteria - 1396; Metazoa - 17338; Fungi - 3422; Plants - 5037; Viruses - 0; Other Eukaryotes - 2996 (source: NCBI BLink).	15.5.29	RNA biosynthesis.transcriptional regulation.transcription factor (JUMONJI)	transcription factor (JUMONJI)	3760.EMJ14908		GO:0000003,GO:0000976,GO:0001067,GO:0003006,GO:0003674,GO:0003676,GO:0003677,GO:0003690,GO:0003700,GO:0003824,GO:0005488,GO:0005575,GO:0005622,GO:0005623,GO:0005634,GO:0006139,GO:0006259,GO:0006325,GO:0006355,GO:0006464,GO:0006479,GO:0006482,GO:0006725,GO:0006807,GO:0006996,GO:0007275,GO:0008150,GO:0008152,GO:0008168,GO:0008213,GO:0008214,GO:0008276,GO:0009314,GO:0009416,GO:0009555,GO:0009628,GO:…		ko:K11446					ko00000,ko01000,ko01009,ko03036				lysine-specific demethylase
FruitPistillarEndCracking	4_6606690	PAV04_REGINAg0198251	6668942	6669499	558	+	Putative ribosomal protein L18e/L15P	Prupe.4G102400.1	AT1G23290	RPL27A, RPL27AB	Ribosomal protein L18e/L15 superfamily protein	17.1.2.1.28	Protein biosynthesis.ribosome biogenesis.large ribosomal subunit (LSU).LSU proteome.component RPL27a	component RPL27a of LSU proteome component	3760.EMJ13401				ko:K02900	ko03010,map03010	M00177			br01610,ko00000,ko00001,ko00002,ko03011				Belongs to the universal ribosomal protein uL15 family
FruitPistillarEndCracking	1_759551	PAV01_REGINAg0001161	758350	762796	4447	-	Putative transcription factor & chromatin remodeling ARID family	Prupe.1G008100.1	AT1G04880		HMG (high mobility group) box protein with ARID/BRIGHT DNA-binding domain	35.1	not assigned.annotated	High mobility group B protein 15 OS=Arabidopsis thaliana (sp|q9mat6|hmg15_arath : 219.0)	102107.XP_008224503.1		GO:0000003,GO:0000217,GO:0000400,GO:0000902,GO:0000904,GO:0001067,GO:0003006,GO:0003674,GO:0003676,GO:0003677,GO:0003700,GO:0005488,GO:0005515,GO:0005575,GO:0005623,GO:0006082,GO:0006355,GO:0006790,GO:0006807,GO:0008134,GO:0008150,GO:0008152,GO:0009653,GO:0009826,GO:0009846,GO:0009856,GO:0009860,GO:0009889,GO:0009932,GO:0009987,GO:0010468,GO:0010556,GO:0016043,GO:0016049,GO:0016143,GO:0019219,GO:…											High mobility group B protein
FruitPistillarEndCracking	6_22196234	PAV06_REGINAg0292201	22126289	22129965	3677	-	Putative tetratricopeptide-like helical domain superfamily	Prupe.6G186500.1	AT1G77150		Pentatricopeptide repeat (PPR) superfamily protein	35.1	not assigned.annotated	Pentatricopeptide repeat-containing protein At1g18485 OS=Arabidopsis thaliana (sp|q0wn60|ppr48_arath : 464.0)	102107.XP_008233930.1													Pentatricopeptide repeat-containing protein
FruitPistillarEndCracking	6_22196234	PAV06_REGINAg0292211	22130715	22133304	2590	-	Putative annexin	Prupe.6G186600.1	AT1G35720	ANNAT1, OXY5, ATOXY5	annexin 1	35.1	not assigned.annotated	Annexin D2 OS=Arabidopsis thaliana (sp|q9xee2|anxd2_arath : 330.0)	3760.EMJ06791				ko:K17098					ko00000	1.A.31.1.5			Annexin D2-like
FruitPistillarEndCracking	6_22196234	PAV06_REGINAg0292231	22134137	22138583	4447	+	Putative TLDc domain-containing protein	Prupe.6G186700.1	AT2G05590		TLD-domain containing nucleolar protein	35.2	not assigned.not annotated	no hits & (original description: none)	102107.XP_008233955.1													Oxidation resistance protein
FruitPistillarEndCracking	6_22196234	PAV06_REGINAg0292241	22138668	22139390	723	-	Putative asparagine synthase (glutamine-hydrolyzing)	Prupe.6G186800.1	AT5G65010	ASN2	asparagine synthetase 2	35.1	not assigned.annotated	Asparagine synthetase [glutamine-hydrolyzing] 3 OS=Arabidopsis thaliana (sp|q9lfu1|asns3_arath : 90.1)	3760.EMJ08433		GO:0003674,GO:0003824,GO:0004066,GO:0005488,GO:0005515,GO:0005575,GO:0005622,GO:0005623,GO:0005737,GO:0005829,GO:0005911,GO:0006082,GO:0006520,GO:0006528,GO:0006529,GO:0006807,GO:0006950,GO:0006970,GO:0006972,GO:0008150,GO:0008152,GO:0008652,GO:0009058,GO:0009066,GO:0009067,GO:0009314,GO:0009416,GO:0009506,GO:0009628,GO:0009642,GO:0009646,GO:0009651,GO:0009987,GO:0016053,GO:0016874,GO:0016879,GO:…	6.3.5.4	ko:K01953	ko00250,ko01100,ko01110,map00250,map01100,map01110		R00578	RC00010	ko00000,ko00001,ko01000,ko01002				asparagine synthetase
FruitPistillarEndCracking	6_22196234	PAV06_REGINAg0292251	22139392	22146873	7482	-	Putative asparagine synthase (glutamine-hydrolyzing)	Prupe.6G186800.1	AT5G65010	ASN2	asparagine synthetase 2	4.1.2.1.1	Amino acid metabolism.biosynthesis.aspartate family.asparagine.glutamine-dependent asparagine synthetase	glutamine-dependent asparagine synthetase	102107.XP_008233969.1		GO:0003674,GO:0003824,GO:0004066,GO:0005488,GO:0005515,GO:0005575,GO:0005622,GO:0005623,GO:0005737,GO:0005829,GO:0005911,GO:0006082,GO:0006520,GO:0006528,GO:0006529,GO:0006807,GO:0006950,GO:0006970,GO:0006972,GO:0008150,GO:0008152,GO:0008652,GO:0009058,GO:0009066,GO:0009067,GO:0009314,GO:0009416,GO:0009506,GO:0009628,GO:0009642,GO:0009646,GO:0009651,GO:0009987,GO:0016053,GO:0016874,GO:0016879,GO:…	6.3.5.4	ko:K01953	ko00250,ko01100,ko01110,map00250,map01100,map01110		R00578	RC00010	ko00000,ko00001,ko01000,ko01002				Asparagine synthetase
FruitPistillarEndCracking	6_22196234	PAV06_REGINAg0292271	22161400	22161912	513	+	hypothetical protein	Prupe.5G057200.1	AT1G65920		Regulator of chromosome condensation (RCC1) family with FYVE zinc finger domain	35.2	not assigned.not annotated	no hits & (original description: none)	NA	NA	NA	NA	NA	NA	NA	NA	NA	NA	NA	NA	NA	NA
FruitPistillarEndCracking	6_22196234	PAV06_REGINAg0292291	22164716	22166307	1592	+	Putative ABC-type xenobiotic transporter	Prupe.4G088600.1	AT1G30400	ATMRP1, EST1, ABCC1, ATABCC1, MRP1	multidrug resistance-associated protein 1	35.2	not assigned.not annotated	no hits & (original description: none)	102107.XP_008225555.1		GO:0000325,GO:0003674,GO:0003824,GO:0005215,GO:0005575,GO:0005622,GO:0005623,GO:0005737,GO:0005773,GO:0005774,GO:0006810,GO:0008150,GO:0015399,GO:0015405,GO:0016020,GO:0016462,GO:0016787,GO:0016817,GO:0016818,GO:0016887,GO:0017111,GO:0022804,GO:0022857,GO:0031090,GO:0042623,GO:0042626,GO:0042946,GO:0042947,GO:0043226,GO:0043227,GO:0043229,GO:0043231,GO:0043492,GO:0044422,GO:0044424,GO:0044437,GO:…		ko:K05665,ko:K05666,ko:K05674	ko01523,ko01524,ko02010,ko04071,ko04976,ko04977,ko05206,map01523,map01524,map02010,map04071,map04976,map04977,map05206				ko00000,ko00001,ko02000	3.A.1.208,3.A.1.208.2,3.A.1.208.8			ABC transporter C family member
FruitPistillarEndCracking	6_22196234	PAV06_REGINAg0292301	22177175	22177666	492	+	hypothetical protein	Prupe.5G057200.1	AT5G40595		unknown protein; Has 30201 Blast hits to 17322 proteins in 780 species: Archae - 12; Bacteria - 1396; Metazoa - 17338; Fungi - 3422; Plants - 5037; Viruses - 0; Other Eukaryotes - 2996 (source: NCBI BLink).	35.2	not assigned.not annotated	no hits & (original description: none)	NA	NA	NA	NA	NA	NA	NA	NA	NA	NA	NA	NA	NA	NA
FruitPistillarEndCracking	6_22196234	PAV06_REGINAg0292311	22193385	22196564	3180	+	Putative nucleotide-sugar transporter	Prupe.6G187000.1	AT5G65000		Nucleotide-sugar transporter family protein	24.2.1.1.9	Solute transport.carrier-mediated transport.DMT superfamily.NST-TPT group.nucleotide sugar transporter (ROCK)	nucleotide sugar transporter (ROCK)	102107.XP_008233981.1		GO:0003674,GO:0005215,GO:0005338,GO:0005342,GO:0005463,GO:0005575,GO:0005622,GO:0005623,GO:0005737,GO:0005783,GO:0006810,GO:0006811,GO:0006820,GO:0007275,GO:0008150,GO:0008509,GO:0008514,GO:0009555,GO:0009653,GO:0009892,GO:0009894,GO:0009895,GO:0009987,GO:0010208,GO:0010584,GO:0010605,GO:0010927,GO:0012505,GO:0015075,GO:0015136,GO:0015165,GO:0015318,GO:0015711,GO:0015739,GO:0015780,GO:0015789,GO:…		ko:K15272					ko00000,ko02000	2.A.7.12			CMP-sialic acid transporter
FruitPistillarEndCracking	6_22196234	PAV06_REGINAg0292321	22197748	22200708	2961	+	Putative ribosomal protein L25/L23	Prupe.6G187100.1	AT5G37660	PDLP7	plasmodesmata-located protein 7	17.7.1.1.21	Protein biosynthesis.organelle machinery.mitochondrial ribosome.large ribosomal subunit proteome.component mtRPL23	component mtRPL23 of large ribosomal subunit proteome	102107.XP_008233992.1				ko:K02892	ko03010,map03010	M00178,M00179			br01610,ko00000,ko00001,ko00002,ko03011				RIBOSOMAL protein
FruitPistillarEndCracking	6_31626357	PAV06_REGINAg0309481	31625130	31627159	2030	+	Putative pectinesterase	Prupe.6G318700.1	AT3G42160		Pectin lyase-like superfamily protein	21.3.1.2.1	Cell wall organisation.pectin.homogalacturonan.modification and degradation.pectin methylesterase	pectin methylesterase	102107.XP_008246353.1		GO:0003674,GO:0003824,GO:0004857,GO:0005575,GO:0005623,GO:0008150,GO:0016787,GO:0016788,GO:0030234,GO:0030599,GO:0043086,GO:0044092,GO:0044464,GO:0046910,GO:0050790,GO:0052689,GO:0065007,GO:0065009,GO:0071944,GO:0098772	3.1.1.11	ko:K01051	ko00040,ko01100,map00040,map01100	M00081	R02362	RC00460,RC00461	ko00000,ko00001,ko00002,ko01000				Acts in the modification of cell walls via demethylesterification of cell wall pectin
FruitPistillarEndCracking	7_16540822	PAV07_REGINAg0332031	16539830	16543136	3307	-	Putative chromatin remodeler Bromodomain family	Prupe.7G075800.1	AT3G60110		DNA-binding bromodomain-containing protein	15.5.2.2	RNA biosynthesis.transcriptional regulation.MYB transcription factor superfamily.transcription factor (MYB-related)	transcription factor (MYB-related)	3760.EMJ03206													Bromodomain-containing protein
FruitPistillarEndCracking	7_24643127	PAV07_REGINAg0347731	24640962	24643592	2631	+	hypothetical protein	Prupe.7G183600.1	AT2G17540		unknown protein; FUNCTIONS IN: molecular_function unknown; INVOLVED IN: biological_process unknown; LOCATED IN: chloroplast; EXPRESSED IN: 21 plant structures; EXPRESSED DURING: 13 growth stages; BEST Arabidopsis thaliana protein match is: unknown protein (TAIR:AT4G35510.1); Has 35333 Blast hits to 34131 proteins in 2444 species: Archae - 798; Bacteria - 22429; Metazoa - 974; Fungi - 991; Plants …	35.2	not assigned.not annotated	no hits & (original description: none)	3760.EMJ05558
FruitPistillarEndCracking	7_24643127	PAV07_REGINAg0347741	24644725	24648324	3600	-	Putative protein kinase CMGC-SRPK family	Prupe.7G183700.1	AT2G17530		Protein kinase superfamily protein	18.4.3.5	Protein modification.phosphorylation.CMGC protein kinase superfamily.protein kinase (SRPK)	protein kinase (SRPK)	102107.XP_008241929.1			2.7.11.1	ko:K08832					ko00000,ko01000,ko01001				Belongs to the protein kinase superfamily
FruitPistillarEndCracking	7_24643127	PAV07_REGINAg0347751	24648683	24651282	2600	-	Putative amino acid transporter, transmembrane domain-containing protein	Prupe.7G183800.1	AT2G42005		Transmembrane amino acid transporter family protein	24.2.3.4.4	Solute transport.carrier-mediated transport.APC superfamily.AAAP family.amino acid transporter (ANT)	amino acid transporter (ANT)	3760.EMJ03335		GO:0003333,GO:0003674,GO:0005215,GO:0005342,GO:0005575,GO:0005622,GO:0005623,GO:0005737,GO:0005773,GO:0005774,GO:0006810,GO:0006811,GO:0006820,GO:0006865,GO:0008150,GO:0008509,GO:0008514,GO:0015075,GO:0015171,GO:0015173,GO:0015175,GO:0015318,GO:0015711,GO:0015801,GO:0015804,GO:0015849,GO:0016020,GO:0022857,GO:0031090,GO:0034220,GO:0043226,GO:0043227,GO:0043229,GO:0043231,GO:0044422,GO:0044424,GO:…		ko:K14209	ko04138,map04138				ko00000,ko00001,ko02000,ko04131	2.A.18.8			Amino acid transporter
FruitPistillarEndCracking	7_24643127	PAV07_REGINAg0347761	24652496	24653462	967	-	Putative ribosomal protein L11/L12	Prupe.7G183900.1	AT4G35490	MRPL11	mitochondrial ribosomal protein L11	17.7.1.1.11	Protein biosynthesis.organelle machinery.mitochondrial ribosome.large ribosomal subunit proteome.component mtRPL11	component mtRPL11 of large ribosomal subunit proteome	3760.EMJ05757	MRPL11	GO:0000027,GO:0000313,GO:0000315,GO:0003674,GO:0003676,GO:0003723,GO:0003735,GO:0005198,GO:0005488,GO:0005575,GO:0005622,GO:0005623,GO:0005737,GO:0005739,GO:0005759,GO:0005761,GO:0005762,GO:0005840,GO:0006412,GO:0006518,GO:0006807,GO:0006996,GO:0008150,GO:0008152,GO:0009058,GO:0009059,GO:0009987,GO:0010467,GO:0015934,GO:0016043,GO:0019538,GO:0019843,GO:0022607,GO:0022613,GO:0022618,GO:0031974,GO:…		ko:K02867	ko03010,map03010	M00178,M00179			br01610,ko00000,ko00001,ko00002,ko03011				Belongs to the universal ribosomal protein uL11 family
FruitPistillarEndCracking	7_24643127	PAV07_REGINAg0347771	24661137	24664713	3577	-	Putative protein-serine/threonine phosphatase	Prupe.7G184000.1	AT3G51470		Protein phosphatase 2C family protein	15.5.38	RNA biosynthesis.transcriptional regulation.transcription factor (DBP)	transcription factor (DBP)	102107.XP_008241925.1			3.1.3.16	ko:K14803					ko00000,ko01000,ko01009,ko03009				phosphatase 2c
FruitPistillarEndCracking	7_24643127	PAV07_REGINAg0347771	24661137	24664713	3577	-	Putative protein-serine/threonine phosphatase	Prupe.7G184000.1	AT3G51470		Protein phosphatase 2C family protein	18.4.24.2.7	Protein modification.phosphorylation.serine/threonine protein phosphatase superfamily.PPM/PP2C Mn/Mg-dependent phosphatase families.clade G phosphatase	clade G phosphatase	102107.XP_008241925.1			3.1.3.16	ko:K14803					ko00000,ko01000,ko01009,ko03009				phosphatase 2c
FruitPistillarEndCracking	7_24643127	PAV07_REGINAg0347781	24665836	24667387	1552	+	Putative ionotropic glutamate receptor, metazoa	Prupe.7G184100.1	AT3G51480	ATGLR3.6, GLR3.6	glutamate receptor 3.6	24.3.9	Solute transport.channels.ligand-gated cation channel (GLR)	ligand-gated cation channel (GLR)	3760.EMJ04046		GO:0001101,GO:0002218,GO:0002252,GO:0002253,GO:0002376,GO:0002682,GO:0002684,GO:0003674,GO:0004888,GO:0005215,GO:0005216,GO:0005261,GO:0005262,GO:0005575,GO:0005623,GO:0005886,GO:0006810,GO:0006811,GO:0006812,GO:0006816,GO:0006950,GO:0006952,GO:0006955,GO:0007154,GO:0007165,GO:0007267,GO:0008066,GO:0008150,GO:0008324,GO:0009605,GO:0009607,GO:0009611,GO:0009617,GO:0009682,GO:0009719,GO:0009725,GO:…		ko:K05387					ko00000,ko04040	1.A.10.1.10,1.A.10.1.18,1.A.10.1.7			Glutamate receptor
FruitPistillarEndCracking	7_24643127	PAV07_REGINAg0347791	24667390	24674321	6932	+	Putative periplasmic binding protein-like I	Prupe.7G184100.1	AT2G32390	GLR3.5	glutamate receptor 3.5	24.3.9	Solute transport.channels.ligand-gated cation channel (GLR)	ligand-gated cation channel (GLR)	102107.XP_008241922.1		GO:0001101,GO:0002218,GO:0002252,GO:0002253,GO:0002376,GO:0002682,GO:0002684,GO:0003674,GO:0004888,GO:0005215,GO:0005216,GO:0005261,GO:0005262,GO:0005575,GO:0005623,GO:0005886,GO:0006810,GO:0006811,GO:0006812,GO:0006816,GO:0006950,GO:0006952,GO:0006955,GO:0007154,GO:0007165,GO:0007267,GO:0008066,GO:0008150,GO:0008324,GO:0009605,GO:0009607,GO:0009611,GO:0009617,GO:0009682,GO:0009719,GO:0009725,GO:…		ko:K05387					ko00000,ko04040	1.A.10.1.10,1.A.10.1.18,1.A.10.1.7			Glutamate receptor
FruitPistillarEndCracking	7_24643127	PAV07_REGINAg0347801	24674351	24678450	4100	-	Putative periplasmic binding protein-like I	Prupe.7G184400.1	AT2G32390	GLR3.5	glutamate receptor 3.5	24.3.9	Solute transport.channels.ligand-gated cation channel (GLR)	ligand-gated cation channel (GLR)	102107.XP_008242065.1		GO:0001101,GO:0002218,GO:0002252,GO:0002253,GO:0002376,GO:0002682,GO:0002684,GO:0003674,GO:0004888,GO:0005215,GO:0005216,GO:0005261,GO:0005262,GO:0005575,GO:0005623,GO:0005886,GO:0006810,GO:0006811,GO:0006812,GO:0006816,GO:0006950,GO:0006952,GO:0006955,GO:0007154,GO:0007165,GO:0007267,GO:0008066,GO:0008150,GO:0008324,GO:0009605,GO:0009607,GO:0009611,GO:0009617,GO:0009682,GO:0009719,GO:0009725,GO:…		ko:K05387					ko00000,ko04040	1.A.10.1.10,1.A.10.1.18,1.A.10.1.7			Glutamate receptor

## Sheet: Tab #5
Trait	SNP	Gene ID	Gene start	Gene end	Gene width	Strand	Swissprot.Match	Swissprot.Desc	TrEMBL.Match	TrEMBL.Desc	NCBI.Match	NCBI.Desc	TAIR.Match	TAIR.desc
FruitPistillarEndCracking	1_38293536	Prupe.1G456600	38284212	38286339	2128	+	n/a	n/a	M5Y2L0	Uncharacterized protein OS=Prunus persica GN=PRUPE_ppa016430mg PE=4 SV=1	EMJ28518	hypothetical protein PRUPE_ppa016430mg [Prunus persica]	AT2G21080.1	Symbols: | unknown protein; FUNCTIONS IN: molecular_function unknown; INVOLVED IN: biological_process unknown; LOCATED IN: vacuole; EXPRESSED IN: 15 plant structures; EXPRESSED DURING: 9 growth stages; CONTAINS InterPro DOMAIN/s: Protein of unknown function DUF3537 (InterPro:IPR021924); BEST Arabidopsis thaliana protein match is: Protein of unknown function (DUF3537) (TAIR:AT3G20300.1); Has 141 B…
FruitPistillarEndCracking	1_38293536	Prupe.1G456700	38286640	38288582	1943	+	C0LGU0	Probable LRR receptor-like serine/threonine-protein kinase RLK OS=Arabidopsis thaliana GN=RLK PE=2 SV=1	M5XIN2	Uncharacterized protein OS=Prunus persica GN=PRUPE_ppa016973mg PE=4 SV=1	EMJ25381	hypothetical protein PRUPE_ppa016973mg [Prunus persica]	AT2G07040.1	Symbols: ATPRK2A, PRK2A | Leucine-rich repeat protein kinase family protein | chr2:2916621-2918760 FORWARD LENGTH=647
FruitPistillarEndCracking	1_38293536	Prupe.1G456800	38288881	38292296	3416	+	C0LGR9	Probable LRR receptor-like serine/threonine-protein kinase At4g31250 OS=Arabidopsis thaliana GN=At4g31250 PE=2 SV=1	M5XIN2	Uncharacterized protein OS=Prunus persica GN=PRUPE_ppa016973mg PE=4 SV=1	EMJ25381	hypothetical protein PRUPE_ppa016973mg [Prunus persica]	AT4G31250.1	Symbols: | Leucine-rich repeat protein kinase family protein | chr4:15179201-15181751 REVERSE LENGTH=676
FruitPistillarEndCracking	1_38293536	Prupe.1G456900	38301548	38304744	3197	+	Q5HZP1	Ribonuclease H2 subunit B OS=Xenopus laevis GN=rnaseh2b PE=2 SV=1	M5XWZ3	Uncharacterized protein OS=Prunus persica GN=PRUPE_ppa009861mg PE=4 SV=1	EMJ23730	hypothetical protein PRUPE_ppa009861mg [Prunus persica]	AT4G20325.1	Symbols: | FUNCTIONS IN: molecular_function unknown; INVOLVED IN: biological_process unknown; LOCATED IN: nucleus; CONTAINS InterPro DOMAIN/s: Ribonuclease H2, subunit B (InterPro:IPR019024); Has 30201 Blast hits to 17322 proteins in 780 species: Archae - 12; Bacteria - 1396; Metazoa - 17338; Fungi - 3422; Plants - 5037; Viruses - 0; Other Eukaryotes - 2996 (source: NCBI BLink). | chr4:10980124-1…
FruitPistillarEndCracking	4_13790367	Prupe.4G219300	13789348	13791624	2277	+	Q9LTQ0	Ribonuclease 3-like protein 2 OS=Arabidopsis thaliana GN=RTL2 PE=1 SV=1	M5WZ77	Uncharacterized protein (Fragment) OS=Prunus persica GN=PRUPE_ppa025272mg PE=4 SV=1	EMJ14638	hypothetical protein PRUPE_ppa025272mg, partial [Prunus persica]	AT3G20420.1	Symbols: RTL2, ATRTL2 | RNAse THREE-like protein 2 | chr3:7119371-7120895 REVERSE LENGTH=391
FruitPistillarEndCracking	1_13745047	Prupe.1G168700	13742342	13742769	428	-	Q9FJK3	Agamous-like MADS-box protein AGL80 OS=Arabidopsis thaliana GN=AGL80 PE=1 SV=1	M5X9A0	Uncharacterized protein OS=Prunus persica GN=PRUPE_ppa022382mg PE=3 SV=1	EMJ22519	hypothetical protein PRUPE_ppa022382mg [Prunus persica]	AT5G48670.1	Symbols: FEM111, AGL80 | AGAMOUS-like 80 | chr5:19738825-19739790 REVERSE LENGTH=321
FruitPistillarEndCracking	1_13745047	Prupe.1G168800	13758307	13759874	1568	+	n/a	n/a	M5X8V1	Uncharacterized protein OS=Prunus persica GN=PRUPE_ppa022565mg PE=4 SV=1	EMJ22497	hypothetical protein PRUPE_ppa022565mg [Prunus persica]	AT1G24090.1	Symbols: | RNase H family protein | chr1:8520834-8522737 FORWARD LENGTH=353
FruitPistillarEndCracking	5_1152140	Prupe.5G011100	1135738	1152387	16650	+	P56941	Niemann-Pick C1 protein OS=Sus scrofa GN=NPC1 PE=2 SV=1	M5WD18	Uncharacterized protein OS=Prunus persica GN=PRUPE_ppa000374mg PE=4 SV=1	EMJ11624	hypothetical protein PRUPE_ppa000374mg [Prunus persica]	AT4G38350.1	Symbols: | Patched family protein | chr4:17958324-17966846 REVERSE LENGTH=1273
FruitPistillarEndCracking	7_7874904	Prupe.7G042500	7827833	7836933	9101	-	Q9YHY6	Condensin complex subunit 1 OS=Xenopus laevis GN=ncapd2 PE=1 SV=1	M5VVR7	Condensin complex subunit 1 OS=Prunus persica GN=PRUPE_ppa000276mg PE=3 SV=1	EMJ05499	hypothetical protein PRUPE_ppa000276mg [Prunus persica]	AT3G57060.1	Symbols: | binding | chr3:21115078-21121051 REVERSE LENGTH=1396
FruitPistillarEndCracking	7_7874904	Prupe.7G042600	7875020	7892220	17201	-	n/a	n/a	I1K661	Uncharacterized protein OS=Glycine max PE=4 SV=2	XP_004298002	PREDICTED: uncharacterized protein LOC101293193 [Fragaria vesca subsp. vesca]	AT2G07360.2	Symbols: | SH3 domain-containing protein | chr2:3047623-3057099 REVERSE LENGTH=1198

## Sheet: Tab #6
Trait	SNP	Gene ID	Gene start	Gene end	Gene width	Strand	Product	Prupe.Match	TAIR.Match	TAIR.Symbols	TAIR.desc	mercator.bincode	mercator.Name	mercator.DESCRIPTION	seed_eggNOG_ortholog	Preferred_name	GOs	EC	KEGG_ko	KEGG_Pathway	KEGG_Module	KEGG_Reaction	KEGG_rclass	BRITE	KEGG_TC	CAZy	BiGG_Reaction	Eggnog.Desc
FruitWeight	1_11561777	PAV01_REGINAg0018861	11561343	11562826	1484	-	Putative C2 domain-containing protein	Prupe.1G138000.1	AT1G09070	SRC2, (AT)SRC2	soybean gene regulated by cold-2	35.1	not assigned.annotated	Protein SRC2 OS=Glycine max (sp|o04133|src2_soybn : 144.0)	3760.EMJ25501			2.7.7.6	ko:K03006	ko00230,ko00240,ko01100,ko03020,ko05016,ko05168,ko05169,map00230,map00240,map01100,map03020,map05016,map05168,map05169	M00180	R00435,R00441,R00442,R00443	RC02795	br01611,ko00000,ko00001,ko00002,ko01000,ko03021,ko03400				Protein kinase C conserved region 2 (CalB)
FruitWeight	1_11561777	PAV01_REGINAg0018871	11564616	11568407	3792	+	Putative mitochondrial carrier protein	Prupe.1G138100.1	AT5G48970		Mitochondrial substrate carrier family protein	24.2.13	Solute transport.carrier-mediated transport.solute transporter (MTCC)	solute transporter (MTCC)	3760.EMJ23778		GO:0003674,GO:0005215,GO:0005575,GO:0005622,GO:0005623,GO:0005737,GO:0005739,GO:0005740,GO:0005743,GO:0006810,GO:0006811,GO:0006812,GO:0006820,GO:0006839,GO:0006855,GO:0008150,GO:0008324,GO:0008509,GO:0008514,GO:0015075,GO:0015101,GO:0015234,GO:0015238,GO:0015605,GO:0015695,GO:0015711,GO:0015748,GO:0015893,GO:0016020,GO:0016021,GO:0019866,GO:0022857,GO:0030974,GO:0031090,GO:0031224,GO:0031300,GO:…		ko:K15108					ko00000,ko02000	2.A.29.16,2.A.29.28			Belongs to the mitochondrial carrier (TC 2.A.29) family
FruitWeight	1_11561777	PAV01_REGINAg0018881	11568418	11569761	1344	-	hypothetical protein	Prupe.1G138200.1	AT3G21400		unknown protein; FUNCTIONS IN: molecular_function unknown; INVOLVED IN: N-terminal protein myristoylation; EXPRESSED IN: 22 plant structures; EXPRESSED DURING: 13 growth stages; Has 29 Blast hits to 29 proteins in 12 species: Archae - 0; Bacteria - 0; Metazoa - 2; Fungi - 0; Plants - 27; Viruses - 0; Other Eukaryotes - 0 (source: NCBI BLink).	35.2	not assigned.not annotated	no hits & (original description: none)	3760.EMJ27940
FruitWeight	1_11561777	PAV01_REGINAg0018891	11571175	11576616	5442	-	Putative transcription factor MYB/SANT family	Prupe.1G138300.1	AT2G47820		unknown protein; BEST Arabidopsis thaliana protein match is: unknown protein (TAIR:AT1G09040.1); Has 628 Blast hits to 543 proteins in 149 species: Archae - 0; Bacteria - 106; Metazoa - 145; Fungi - 69; Plants - 97; Viruses - 10; Other Eukaryotes - 201 (source: NCBI BLink).	35.2	not assigned.not annotated	no hits & (original description: none)	3760.EMJ28243													BEST Arabidopsis thaliana protein match is
FruitWeight	1_11561777	PAV01_REGINAg0018911	11595671	11596286	616	+	Putative transcription factor Hap3/NF-YB family	Prupe.1G138500.1	AT2G47810	NF-YB5	nuclear factor Y, subunit B5	15.5.51.2	RNA biosynthesis.transcriptional regulation.NF-Y transcription factor complex.component NF-YB	component NF-YB of NF-Y transcription factor complex	102107.XP_008223170.1		GO:0003674,GO:0003700,GO:0006355,GO:0008150,GO:0009889,GO:0010468,GO:0010556,GO:0019219,GO:0019222,GO:0031323,GO:0031326,GO:0050789,GO:0050794,GO:0051171,GO:0051252,GO:0060255,GO:0065007,GO:0080090,GO:0140110,GO:1903506,GO:2000112,GO:2001141		ko:K08065	ko04612,ko05152,ko05166,map04612,map05152,map05166				ko00000,ko00001,ko03000				protein heterodimerization activity
FruitWeight	1_11561777	PAV01_REGINAg0018921	11601210	11601494	285	+	Putative DNA topoisomerase (ATP-hydrolyzing)	Prupe.1G138600.1	AT5G64420		DNA polymerase V family	35.1	not assigned.annotated	DNA topoisomerase 6 subunit A OS=Arabidopsis thaliana (sp|q9lz03|top6a_arath : 87.0)	102107.XP_008235788.1		GO:0000003,GO:0000228,GO:0000280,GO:0000706,GO:0000729,GO:0003674,GO:0003676,GO:0003677,GO:0003824,GO:0003916,GO:0003918,GO:0004518,GO:0004519,GO:0004520,GO:0004536,GO:0005488,GO:0005515,GO:0005575,GO:0005622,GO:0005623,GO:0005634,GO:0005694,GO:0006139,GO:0006259,GO:0006281,GO:0006302,GO:0006310,GO:0006725,GO:0006807,GO:0006950,GO:0006974,GO:0006996,GO:0007049,GO:0007127,GO:0007131,GO:0008094,GO:…		ko:K10878	ko04113,map04113				ko00000,ko00001,ko03400				Component of the DNA topoisomerase VI involved in chromatin organization and progression of endoreduplication cycles. Relaxes both positive and negative superturns and exhibits a strong decatenase activity
FruitWeight	1_11561777	PAV01_REGINAg0018931	11605162	11605966	805	+	Putative DNA topoisomerase (ATP-hydrolyzing)	Prupe.1G138600.1	AT5G02820	RHL2, BIN5	Spo11/DNA topoisomerase VI, subunit A protein	35.1	not assigned.annotated	DNA topoisomerase 6 subunit A OS=Arabidopsis thaliana (sp|q9lz03|top6a_arath : 109.0)	3760.EMJ22815													DNA topoisomerase VI subunit A
FruitWeight	1_11561777	PAV01_REGINAg0018941	11608034	11608468	435	+	Putative DNA topoisomerase (ATP-hydrolyzing)	Prupe.5G020700.1	AT5G66660		Protein of unknown function (DUF677)	35.2	not assigned.not annotated	no hits & (original description: none)	3760.EMJ22815													DNA topoisomerase VI subunit A
FruitWeight	1_11561777	PAV01_REGINAg0018961	11620647	11621135	489	-	hypothetical protein	Prupe.5G057200.1	AT3G12020		P-loop containing nucleoside triphosphate hydrolases superfamily protein	35.2	not assigned.not annotated	no hits & (original description: none)	NA	NA	NA	NA	NA	NA	NA	NA	NA	NA	NA	NA	NA	NA
FruitWeight	1_11561777	PAV01_REGINAg0018971	11621322	11621672	351	+	hypothetical protein	NA	NA	NA	NA	35.2	not assigned.not annotated	no hits & (original description: none)	NA	NA	NA	NA	NA	NA	NA	NA	NA	NA	NA	NA	NA	NA
FruitWeight	1_11561777	PAV01_REGINAg0018991	11632088	11637001	4914	+	Putative cullin	Prupe.1G138700.1	AT4G02570	ATCUL1, CUL1, AXR6	cullin 1	19.2.2.8.1.2	Protein homeostasis.ubiquitin-proteasome system.ubiquitin-fold protein conjugation.Cullin-based ubiquitylation complexes.SKP1-CUL1-FBX (SCF) E3 ligase complexes.scaffold component CUL1/CUL2	scaffold component CUL1/CUL2 of SKP1-CUL1-FBX (SCF) E3 ligase complexes	102107.XP_008223171.1	CUL1	GO:0000003,GO:0000151,GO:0000228,GO:0000793,GO:0000794,GO:0001101,GO:0003006,GO:0003674,GO:0005488,GO:0005515,GO:0005575,GO:0005622,GO:0005623,GO:0005634,GO:0005694,GO:0005737,GO:0005819,GO:0005829,GO:0005856,GO:0007154,GO:0007165,GO:0007275,GO:0008150,GO:0009524,GO:0009719,GO:0009725,GO:0009733,GO:0009753,GO:0009755,GO:0009790,GO:0009791,GO:0009793,GO:0009867,GO:0009888,GO:0009987,GO:0010033,GO:…		ko:K03347	ko04110,ko04111,ko04114,ko04120,ko04141,ko04310,ko04340,ko04341,ko04350,ko04710,ko05168,ko05200,map04110,map04111,map04114,map04120,map04141,map04310,map04340,map04341,map04350,map04710,map05168,map05200	M00379,M00380,M00381,M00382,M00387,M00407,M00411			ko00000,ko00001,ko00002,ko04121				Belongs to the cullin family
FruitWeight	1_38707331	PAV01_REGINAg0053461	38706018	38706824	807	+	Putative complex 1 LYR protein	Prupe.1G359800.1	AT1G76060	EMB1793	LYR family of Fe/S cluster biogenesis protein	35.2	not assigned.not annotated	no hits & (original description: none)	102107.XP_008221207.1													Belongs to the complex I LYR family
FruitWeight	1_38707331	PAV01_REGINAg0053471	38707066	38710860	3795	+	Putative procollagen-proline 4-dioxygenase	Prupe.1G359900.1	AT1G20270		2-oxoglutarate (2OG) and Fe(II)-dependent oxygenase superfamily protein	18.9.1	Protein modification.hydroxylation.prolyl hydroxylase	prolyl hydroxylase	102107.XP_008221210.1		GO:0003674,GO:0003824,GO:0005575,GO:0005622,GO:0005623,GO:0005737,GO:0005768,GO:0005783,GO:0005788,GO:0005794,GO:0005802,GO:0006464,GO:0006807,GO:0008150,GO:0008152,GO:0009987,GO:0012505,GO:0016491,GO:0016705,GO:0016706,GO:0018126,GO:0018193,GO:0018208,GO:0019511,GO:0019538,GO:0031410,GO:0031543,GO:0031545,GO:0031974,GO:0031982,GO:0031984,GO:0036211,GO:0043170,GO:0043226,GO:0043227,GO:0043229,GO:…	1.14.11.2	ko:K00472	ko00330,ko01100,map00330,map01100		R01252	RC00478	ko00000,ko00001,ko01000				prolyl 4-hydroxylase
FruitWeight	1_38707331	PAV01_REGINAg0053481	38710863	38712264	1402	-	Putative tetratricopeptide-like helical domain superfamily, DYW domain-containing protein	Prupe.1G360000.1	AT1G20230		Pentatricopeptide repeat (PPR) superfamily protein	35.1	not assigned.annotated	Pentatricopeptide repeat-containing protein At1g20230 OS=Arabidopsis thaliana (sp|q9lnu6|ppr53_arath : 516.0)	102107.XP_008221208.1		GO:0003674,GO:0003676,GO:0003723,GO:0003824,GO:0004518,GO:0004519,GO:0005488,GO:0005575,GO:0005622,GO:0005623,GO:0006139,GO:0006725,GO:0006807,GO:0008150,GO:0008152,GO:0009451,GO:0009987,GO:0016070,GO:0016787,GO:0016788,GO:0034641,GO:0043170,GO:0043226,GO:0043227,GO:0043229,GO:0043231,GO:0043412,GO:0044237,GO:0044238,GO:0044424,GO:0044464,GO:0046483,GO:0071704,GO:0090304,GO:0090305,GO:0097159,GO:…		ko:K13150					ko00000,ko03041				Pentatricopeptide repeat-containing protein
FruitWeight	1_50388238	PAV01_REGINAg0076491	50358736	50359224	489	-	hypothetical protein	Prupe.5G057200.1	AT4G28940		Phosphorylase superfamily protein	35.2	not assigned.not annotated	no hits & (original description: none)	NA	NA	NA	NA	NA	NA	NA	NA	NA	NA	NA	NA	NA	NA
FruitWeight	1_50388238	PAV01_REGINAg0076501	50367575	50370001	2427	-	Putative multi antimicrobial extrusion protein	Prupe.5G091200.1	AT1G58340	ZF14	MATE efflux family protein	24.2.4.1.1	Solute transport.carrier-mediated transport.MOP superfamily.MATE family.metabolite transporter (DTX)	metabolite transporter (DTX)	102107.XP_008219166.1		GO:0000041,GO:0001101,GO:0003674,GO:0005215,GO:0005381,GO:0005575,GO:0005622,GO:0005623,GO:0005737,GO:0005768,GO:0005770,GO:0005794,GO:0006810,GO:0006811,GO:0006812,GO:0006826,GO:0006855,GO:0006950,GO:0006970,GO:0007275,GO:0008150,GO:0008324,GO:0009266,GO:0009314,GO:0009408,GO:0009416,GO:0009605,GO:0009607,GO:0009624,GO:0009628,GO:0009642,GO:0009646,GO:0009653,GO:0009719,GO:0009725,GO:0009737,GO:…		ko:K03327					ko00000,ko02000	2.A.66.1			Belongs to the multi antimicrobial extrusion (MATE) (TC 2.A.66.1) family
FruitWeight	1_50388238	PAV01_REGINAg0076511	50373159	50379319	6161	-	Putative sucrose/H+ symporter, plant, major facilitator superfamily, MFS transporter superfamily	Prupe.1G542000.1	AT1G09960	SUT4, ATSUT4, SUC4, ATSUC4	sucrose transporter 4	24.2.2.4	Solute transport.carrier-mediated transport.MFS superfamily.sugar transporter (SUT/SUC)	sugar transporter (SUT/SUC)	102107.XP_008219162.1	SUT4	GO:0000325,GO:0003674,GO:0005215,GO:0005575,GO:0005622,GO:0005623,GO:0005737,GO:0005773,GO:0005774,GO:0005794,GO:0005801,GO:0005886,GO:0006810,GO:0008150,GO:0008515,GO:0008643,GO:0009705,GO:0012505,GO:0015144,GO:0015154,GO:0015157,GO:0015766,GO:0015770,GO:0015772,GO:0016020,GO:0022857,GO:0031090,GO:0034219,GO:0043226,GO:0043227,GO:0043229,GO:0043231,GO:0044422,GO:0044424,GO:0044431,GO:0044437,GO:…		ko:K15378					ko00000,ko02000	2.A.2.4,2.A.2.6			Sucrose transport protein
FruitWeight	1_50388238	PAV01_REGINAg0076521	50382131	50387304	5174	-	Putative phosphoribosylformylglycinamidine synthase	Prupe.1G542100.1	AT1G74260	PUR4	purine biosynthesis 4	6.1.1.4	Nucleotide metabolism.purines.ribonucleotide (RN) anabolism.formylglycinamidine RN synthase	formylglycinamidine RN synthase	102107.XP_008219161.1		GO:0000166,GO:0003674,GO:0003824,GO:0004642,GO:0005488,GO:0005524,GO:0005575,GO:0005622,GO:0005623,GO:0005737,GO:0005739,GO:0007275,GO:0008144,GO:0008150,GO:0009507,GO:0009532,GO:0009536,GO:0009555,GO:0009570,GO:0016874,GO:0016879,GO:0016884,GO:0017076,GO:0030554,GO:0032501,GO:0032502,GO:0032553,GO:0032555,GO:0032559,GO:0035639,GO:0036094,GO:0043167,GO:0043168,GO:0043226,GO:0043227,GO:0043229,GO:…	6.3.5.3	ko:K01952	ko00230,ko01100,ko01110,ko01130,map00230,map01100,map01110,map01130	M00048	R04463	RC00010,RC01160	ko00000,ko00001,ko00002,ko01000				phosphoribosylformylglycinamidine synthase
FruitWeight	1_50388238	PAV01_REGINAg0076531	50388016	50388741	726	-	hypothetical protein	Prupe.1G542200.1	NA	NA	NA	35.2	not assigned.not annotated	no hits & (original description: none)	NA	NA	NA	NA	NA	NA	NA	NA	NA	NA	NA	NA	NA	NA
FruitWeight	1_50388238	PAV01_REGINAg0076541	50388743	50389856	1114	+	Putative transcription factor TGA like domain-containing protein	Prupe.1G542200.1	AT1G09950	RAS1	RESPONSE TO ABA AND SALT 1	15.5.4.5	RNA biosynthesis.transcriptional regulation.bZIP transcription factor superfamily.transcription factor (DOG)	transcription factor (DOG)	102107.XP_008219160.1													transcription factor
FruitWeight	1_50388238	PAV01_REGINAg0076551	50404069	50408449	4381	+	Putative protein kinase RLK-Pelle-LRR-Xb-1 family	Prupe.1G542300.1	AT1G09970	LRR XI-23, RLK7	Leucine-rich receptor-like protein kinase family protein	11.10.1.1.2	Phytohormone action.signalling peptides.NCRP (non-cysteine-rich-peptide) category.PIP/PIPL-peptide activity.PIP/PIPL peptide receptor (RLK7)	PIP/PIPL peptide receptor (RLK7)	3760.EMJ28218		GO:0000003,GO:0001653,GO:0002376,GO:0003006,GO:0003674,GO:0003824,GO:0004672,GO:0005575,GO:0005623,GO:0005886,GO:0006464,GO:0006468,GO:0006793,GO:0006796,GO:0006807,GO:0006950,GO:0006952,GO:0006955,GO:0006979,GO:0007154,GO:0007165,GO:0007275,GO:0008150,GO:0008152,GO:0009791,GO:0009845,GO:0009888,GO:0009960,GO:0009987,GO:0010154,GO:0016020,GO:0016301,GO:0016310,GO:0016740,GO:0016772,GO:0016773,GO:…											Belongs to the protein kinase superfamily. Ser Thr protein kinase family
FruitWeight	2_4882204	PAV02_REGINAg0089111	4879422	4880790	1369	+	Putative leucine-rich repeat domain superfamily	Prupe.2G022500.1	AT2G27060		Leucine-rich repeat protein kinase family protein	35.2	not assigned.not annotated	no hits & (original description: none)	102107.XP_008231563.1				ko:K19613,ko:K22038	ko04014,map04014				ko00000,ko00001,ko02000	1.A.25.3			disease resistance
FruitWeight	2_4882204	PAV02_REGINAg0089121	4909859	4915392	5534	+	Putative Arf GTPase activating protein	Prupe.2G032700.1	AT3G07940		Calcium-dependent ARF-type GTPase activating protein family	35.1	not assigned.annotated	Probable ADP-ribosylation factor GTPase-activating protein AGD11 OS=Arabidopsis thaliana (sp|q8l7a4|agd11_arath : 484.0)	3760.EMJ19273				ko:K12486	ko04144,map04144				ko00000,ko00001,ko04131				ADP-ribosylation factor GTPase-activating protein
FruitWeight	3_15787719	PAV03_REGINAg0159851	15709540	15709794	255	-	hypothetical protein	Prupe.8G105700.1	AT2G12875		unknown protein; Has 30201 Blast hits to 17322 proteins in 780 species: Archae - 12; Bacteria - 1396; Metazoa - 17338; Fungi - 3422; Plants - 5037; Viruses - 0; Other Eukaryotes - 2996 (source: NCBI BLink).	35.2	not assigned.not annotated	no hits & (original description: none)	102107.XP_008233477.1													Plant mobile domain
FruitWeight	3_15787719	PAV03_REGINAg0159861	15725753	15726591	839	+	hypothetical protein	Prupe.6G334300.1	AT2G35750		unknown protein; FUNCTIONS IN: molecular_function unknown; INVOLVED IN: biological_process unknown; LOCATED IN: endomembrane system; EXPRESSED IN: 23 plant structures; EXPRESSED DURING: 13 growth stages; Has 1 Blast hits to 1 proteins in 1 species: Archae - 0; Bacteria - 0; Metazoa - 0; Fungi - 0; Plants - 1; Viruses - 0; Other Eukaryotes - 0 (source: NCBI BLink).	35.2	not assigned.not annotated	no hits & (original description: none)	NA	NA	NA	NA	NA	NA	NA	NA	NA	NA	NA	NA	NA	NA
FruitWeight	3_15787719	PAV03_REGINAg0159901	15758549	15759043	495	-	Putative protein kinase RLK-Pelle-SD-2b family	Prupe.3G141400.1	AT2G19130		S-locus lectin protein kinase family protein	50.2.7	Enzyme classification.EC_2 transferases.EC_2.7 transferase transferring phosphorus-containing group	G-type lectin S-receptor-like serine/threonine-protein kinase At2g19130 OS=Arabidopsis thaliana (sp|o64477|y2913_arath : 155.0) & Enzyme classification.EC_2 transferases.EC_2.7 transferase transferring phosphorus-containing group(50.2.7 : 19.3)	3750.XP_008379948.1													G-type lectin S-receptor-like serine threonine-protein kinase
FruitWeight	3_15787719	PAV03_REGINAg0159911	15759049	15760906	1858	-	Putative protein kinase RLK-Pelle-SD-2b family	Prupe.4G028700.1	AT1G49270		Protein kinase superfamily protein	50.2.7	Enzyme classification.EC_2 transferases.EC_2.7 transferase transferring phosphorus-containing group	G-type lectin S-receptor-like serine/threonine-protein kinase At2g19130 OS=Arabidopsis thaliana (sp|o64477|y2913_arath : 457.0) & Enzyme classification.EC_2 transferases.EC_2.7 transferase transferring phosphorus-containing group(50.2.7 : 86.3)	102107.XP_008228991.1													G-type lectin S-receptor-like serine threonine-protein kinase
FruitWeight	3_15787719	PAV03_REGINAg0159921	15766421	15768622	2202	-	Putative protein kinase RLK-Pelle-SD-2b family	Prupe.3G141400.1	AT2G19130		S-locus lectin protein kinase family protein	18.4.1.24.2	Protein modification.phosphorylation.TKL protein kinase superfamily.G-Lectin protein kinase families.protein kinase (SD-2)	protein kinase (SD-2)	3760.EMJ00060													G-type lectin S-receptor-like serine threonine-protein kinase
FruitWeight	3_15787719	PAV03_REGINAg0159941	15772618	15772915	298	+	hypothetical protein	Prupe.6G192400.1	AT4G00320		F-box/RNI-like superfamily protein	35.2	not assigned.not annotated	no hits & (original description: none)	NA	NA	NA	NA	NA	NA	NA	NA	NA	NA	NA	NA	NA	NA
FruitWeight	3_15787719	PAV03_REGINAg0159951	15781112	15782460	1349	-	Putative O-acyltransferase WSD1	Prupe.3G141300.1	AT1G51630		O-fucosyltransferase family protein	35.2	not assigned.not annotated	no hits & (original description: none)	102107.XP_008228990.1													O-acyltransferase (WSD1-like)
FruitWeight	3_15787719	PAV03_REGINAg0159961	15782953	15784208	1256	-	Putative transferase	Prupe.3G141300.1	AT5G16350		O-acyltransferase (WSD1-like) family protein	35.1	not assigned.annotated	O-acyltransferase WSD1 OS=Arabidopsis thaliana (sp|q93zr6|wsd1_arath : 90.5)	102107.XP_008228990.1													O-acyltransferase (WSD1-like)
FruitWeight	3_15787719	PAV03_REGINAg0159971	15799333	15799707	375	+	Putative ribonuclease H domain-containing protein	Prupe.1G302300.1	AT4G07666		unknown protein; Has 30201 Blast hits to 17322 proteins in 780 species: Archae - 12; Bacteria - 1396; Metazoa - 17338; Fungi - 3422; Plants - 5037; Viruses - 0; Other Eukaryotes - 2996 (source: NCBI BLink).	35.2	not assigned.not annotated	no hits & (original description: none)	102107.XP_008222000.1													Ribonuclease H protein
FruitWeight	3_15787719	PAV03_REGINAg0159981	15815090	15815351	262	+	hypothetical protein	Prupe.1G270500.1	AT3G44620		protein tyrosine phosphatases;protein tyrosine phosphatases	35.2	not assigned.not annotated	no hits & (original description: none)	3760.EMJ20856
FruitWeight	3_15787719	PAV03_REGINAg0159991	15823014	15825386	2373	-	Putative O-acyltransferase, WSD1, O-acyltransferase WSD1	Prupe.3G141100.1	AT5G22490		O-acyltransferase (WSD1-like) family protein	35.1	not assigned.annotated	O-acyltransferase WSD1 OS=Arabidopsis thaliana (sp|q93zr6|wsd1_arath : 128.0)	102107.XP_008229085.1													O-acyltransferase (WSD1-like)
FruitWeight	3_15787719	PAV03_REGINAg0160001	15833301	15833524	224	-	hypothetical protein	Prupe.6G187600.1	AT5G56020		Got1/Sft2-like vescicle transport protein family	35.2	not assigned.not annotated	no hits & (original description: none)	NA	NA	NA	NA	NA	NA	NA	NA	NA	NA	NA	NA	NA	NA
FruitWeight	3_15787719	PAV03_REGINAg0160011	15838770	15840257	1488	-	Putative protein kinase RLK-Pelle-SD-2b family	Prupe.3G141400.1	AT5G24080		Protein kinase superfamily protein	50.2.7	Enzyme classification.EC_2 transferases.EC_2.7 transferase transferring phosphorus-containing group	G-type lectin S-receptor-like serine/threonine-protein kinase At2g19130 OS=Arabidopsis thaliana (sp|o64477|y2913_arath : 397.0) & Enzyme classification.EC_2 transferases.EC_2.7 transferase transferring phosphorus-containing group(50.2.7 : 56.9)	102107.XP_008228991.1													G-type lectin S-receptor-like serine threonine-protein kinase
FruitWeight	3_15787719	PAV03_REGINAg0160021	15843311	15843727	417	-	Putative protein kinase RLK-Pelle-SD-2b family	Prupe.3G141400.1	AT2G19130		S-locus lectin protein kinase family protein	50.2.7	Enzyme classification.EC_2 transferases.EC_2.7 transferase transferring phosphorus-containing group	G-type lectin S-receptor-like serine/threonine-protein kinase At2g19130 OS=Arabidopsis thaliana (sp|o64477|y2913_arath : 159.0) & Enzyme classification.EC_2 transferases.EC_2.7 transferase transferring phosphorus-containing group(50.2.7 : 19.5)	3760.EMJ00060													G-type lectin S-receptor-like serine threonine-protein kinase
FruitWeight	3_15787719	PAV03_REGINAg0160031	15848069	15849130	1062	-	Putative protein kinase RLK-Pelle-SD-2b family	Prupe.3G141400.1	AT4G04490	CRK36	cysteine-rich RLK (RECEPTOR-like protein kinase) 36	50.2.7	Enzyme classification.EC_2 transferases.EC_2.7 transferase transferring phosphorus-containing group	G-type lectin S-receptor-like serine/threonine-protein kinase At2g19130 OS=Arabidopsis thaliana (sp|o64477|y2913_arath : 308.0) & Enzyme classification.EC_2 transferases.EC_2.7 transferase transferring phosphorus-containing group(50.2.7 : 70.7)	102107.XP_008228991.1													G-type lectin S-receptor-like serine threonine-protein kinase
FruitWeight	3_26866585	PAV03_REGINAg0175791	26866029	26869380	3352	+	Putative ethylene-responsive binding factor-associated repression, Ninja family	Prupe.3G254500.1	AT3G29575	AFP3	ABI five binding protein 3	15.5.53.3	RNA biosynthesis.transcriptional regulation.transcriptional repression.transcriptional co-repressor (AFP/NINJA)	transcriptional co-repressor (AFP/NINJA)	3760.EMJ16758													Ninja-family protein AFP3-like
FruitWeight	4_12024925	PAV04_REGINAg0207571	11986811	11991867	5057	+	Putative protein gravitropic in the light 1	Prupe.4G160500.1	AT3G14870		Plant protein of unknown function (DUF641)	35.1	not assigned.annotated	Protein GRAVITROPIC IN THE LIGHT 1 OS=Arabidopsis thaliana (sp|f4kge8|gil1_arath : 145.0)	102107.XP_008226390.1													Plant protein of unknown function (DUF641)
FruitWeight	4_12024925	PAV04_REGINAg0207581	11994565	11997446	2882	+	Putative trans-aconitate 3-methyltransferase	Prupe.4G160700.1	AT4G22530		S-adenosyl-L-methionine-dependent methyltransferases superfamily protein	35.2	not assigned.not annotated	no hits & (original description: none)	3760.EMJ14318		GO:0003674,GO:0003824,GO:0005575,GO:0005622,GO:0005623,GO:0005737,GO:0008150,GO:0008152,GO:0008168,GO:0008757,GO:0016740,GO:0016741,GO:0032259,GO:0044424,GO:0044464											methyltransferase DDB_G0268948
FruitWeight	4_12024925	PAV04_REGINAg0207591	11997448	11999783	2336	-	Putative F-box domain, FBD domain, F-box-like domain superfamily protein	Prupe.4G160700.1	AT3G60790		F-box family protein	35.1	not assigned.annotated	F-box/LRR-repeat protein At4g14096 OS=Arabidopsis thaliana (sp|q94b46|fbl74_arath : 121.0)	102107.XP_008226414.1													LRR-repeat protein
FruitWeight	4_12024925	PAV04_REGINAg0207601	12005763	12007458	1696	-	Putative F-box domain, FBD domain, leucine-rich repeat domain superfamily	Prupe.4G160900.1	AT3G58910		F-box family protein	35.1	not assigned.annotated	F-box/FBD/LRR-repeat protein At1g16930 OS=Arabidopsis thaliana (sp|q9fz52|fdl3_arath : 132.0)	3760.EMJ13844													domain in FBox and BRCT domain containing plant proteins
FruitWeight	4_12024925	PAV04_REGINAg0207611	12009171	12010729	1559	-	Putative F-box domain, FBD domain, leucine-rich repeat domain superfamily	Prupe.4G161000.1	AT3G58910		F-box family protein	35.1	not assigned.annotated	FBD-associated F-box protein At4g10400 OS=Arabidopsis thaliana (sp|q9sv82|fbd40_arath : 128.0)	102107.XP_008226414.1													LRR-repeat protein
FruitWeight	4_12024925	PAV04_REGINAg0207621	12011306	12013606	2301	-	Putative F-box domain, leucine-rich repeat domain superfamily, F-box-like domain superfamily	Prupe.4G161100.1	AT3G58910		F-box family protein	35.1	not assigned.annotated	F-box/LRR-repeat protein At4g14103 OS=Arabidopsis thaliana (sp|q8l7h1|fbl75_arath : 138.0)	102107.XP_008226392.1													LRR-repeat protein
FruitWeight	4_12024925	PAV04_REGINAg0207631	12014155	12016700	2546	-	Putative F-box domain, FBD domain, leucine-rich repeat domain superfamily	Prupe.4G161200.1	AT3G55670		CONTAINS InterPro DOMAIN/s: FBD (InterPro:IPR013596), FBD-like (InterPro:IPR006566); BEST Arabidopsis thaliana protein match is: F-box/RNI-like/FBD-like domains-containing protein (TAIR:AT3G52680.2); Has 400 Blast hits to 249 proteins in 3 species: Archae - 0; Bacteria - 0; Metazoa - 0; Fungi - 0; Plants - 400; Viruses - 0; Other Eukaryotes - 0 (source: NCBI BLink).	35.1	not assigned.annotated	F-box/LRR-repeat protein At4g14103 OS=Arabidopsis thaliana (sp|q8l7h1|fbl75_arath : 155.0)	102107.XP_008226397.1													LRR-repeat protein
FruitWeight	4_12024925	PAV04_REGINAg0207641	12019014	12021482	2469	-	Putative F-box domain, FBD domain, leucine-rich repeat domain superfamily	Prupe.4G161300.1	AT5G40050		F-box/FBD-like domains containing protein	35.1	not assigned.annotated	F-box/FBD/LRR-repeat protein At5g56420 OS=Arabidopsis thaliana (sp|q9fm89|fdl38_arath : 137.0)	102107.XP_008226400.1													LRR-repeat protein
FruitWeight	4_12024925	PAV04_REGINAg0207651	12023708	12023992	285	-	hypothetical protein	Prupe.4G161400.1	AT1G29290		unknown protein; FUNCTIONS IN: molecular_function unknown; INVOLVED IN: biological_process unknown; LOCATED IN: endomembrane system; Has 18 Blast hits to 18 proteins in 5 species: Archae - 0; Bacteria - 0; Metazoa - 0; Fungi - 0; Plants - 18; Viruses - 0; Other Eukaryotes - 0 (source: NCBI BLink).	11.10.1.1.1	Phytohormone action.signalling peptides.NCRP (non-cysteine-rich-peptide) category.PIP/PIPL-peptide activity.PIP/PIPL-precursor polypeptide	PIP/PIPL precursor polypeptide	NA	NA	NA	NA	NA	NA	NA	NA	NA	NA	NA	NA	NA	NA
FruitWeight	4_12024925	PAV04_REGINAg0207661	12037055	12037565	511	-	hypothetical protein	Prupe.4G161500.1	AT5G62830		F-box associated ubiquitination effector family protein	35.2	not assigned.not annotated	no hits & (original description: none)	3760.EMJ14101
FruitWeight	4_12024925	PAV04_REGINAg0207671	12040882	12044159	3278	+	Putative small GTP-binding protein	Prupe.4G161600.1	AT1G16920	RAB11, ATRABA1B, RABA1b	RAB GTPase homolog A1B	22.8.1.1	Vesicle trafficking.regulation of membrane tethering and fusion.RAB-GTPase activities.A-class RAB GTPase	A-class RAB GTPase	3760.EMJ13235		GO:0000166,GO:0001882,GO:0001883,GO:0003674,GO:0005488,GO:0005525,GO:0005575,GO:0005622,GO:0005623,GO:0005737,GO:0005768,GO:0005773,GO:0005774,GO:0005886,GO:0006810,GO:0006886,GO:0006950,GO:0006970,GO:0006972,GO:0008104,GO:0008150,GO:0009628,GO:0009651,GO:0012505,GO:0015031,GO:0015833,GO:0016020,GO:0017076,GO:0019001,GO:0031090,GO:0031410,GO:0031982,GO:0032549,GO:0032550,GO:0032553,GO:0032555,GO:…		ko:K07904	ko04144,ko04961,ko04962,ko04972,map04144,map04961,map04962,map04972				ko00000,ko00001,ko04031,ko04131,ko04147				Ras-related protein
FruitWeight	4_12024925	PAV04_REGINAg0207681	12046651	12054323	7673	+	Putative tetratricopeptide-like helical domain superfamily	Prupe.4G162300.1	AT1G78770	APC6	anaphase promoting complex 6	13.3.4.1.1.2.2	Cell cycle organisation.mitosis and meiosis.metaphase to anaphase transition.Anaphase-Promoting Complex/Cyclosome (APC/C)-dependent ubiquitination.APC/C E3 ubiquitin ligase complex.arc lamp subcomplex.component APC6	component APC6 of (APC/C)-dependent ubiquitination arc lamp subcomplex	102107.XP_008226399.1		GO:0006275,GO:0008150,GO:0009888,GO:0009889,GO:0010087,GO:0010556,GO:0010564,GO:0019219,GO:0019222,GO:0031323,GO:0031326,GO:0032502,GO:0032875,GO:0048856,GO:0050789,GO:0050794,GO:0051052,GO:0051171,GO:0051726,GO:0060255,GO:0065007,GO:0080090,GO:0090329,GO:2000112		ko:K03353	ko04110,ko04111,ko04113,ko04114,ko04120,ko04914,ko05166,map04110,map04111,map04113,map04114,map04120,map04914,map05166	M00389			ko00000,ko00001,ko00002,ko01009,ko03036,ko04121				Anaphase-promoting complex subunit
FruitWeight	4_12024925	PAV04_REGINAg0207691	12058474	12058644	171	-	hypothetical protein	Prupe.4G162300.1	AT4G26620		Sucrase/ferredoxin-like family protein	35.2	not assigned.not annotated	no hits & (original description: none)	102107.XP_008226571.1		GO:0002376,GO:0006950,GO:0006952,GO:0006955,GO:0008150,GO:0009605,GO:0009607,GO:0009620,GO:0009888,GO:0010073,GO:0032501,GO:0032502,GO:0043207,GO:0045087,GO:0048507,GO:0048856,GO:0050832,GO:0050896,GO:0051704,GO:0051707,GO:0098542		ko:K19613	ko04014,map04014				ko00000,ko00001				Receptor-like protein 2
FruitWeight	4_12024925	PAV04_REGINAg0207701	12059138	12060703	1566	-	Putative non-specific serine/threonine protein kinase	Prupe.4G162000.1	AT4G29180	RHS16	root hair specific 16	35.1	not assigned.annotated	Tyrosine-sulfated glycopeptide receptor 1 OS=Arabidopsis thaliana (sp|q9c7s5|psyr1_arath : 335.0)	3760.EMJ13027		GO:0002376,GO:0006950,GO:0006952,GO:0006955,GO:0008150,GO:0009605,GO:0009607,GO:0009620,GO:0009888,GO:0010073,GO:0032501,GO:0032502,GO:0043207,GO:0045087,GO:0048507,GO:0048856,GO:0050832,GO:0050896,GO:0051704,GO:0051707,GO:0098542		ko:K19613	ko04014,map04014				ko00000,ko00001				Receptor-like protein 2
FruitWeight	4_12024925	PAV04_REGINAg0207711	12068221	12069252	1032	-	Putative non-specific serine/threonine protein kinase	Prupe.4G162300.1	AT5G45780		Leucine-rich repeat protein kinase family protein	35.1	not assigned.annotated	Tyrosine-sulfated glycopeptide receptor 1 OS=Arabidopsis thaliana (sp|q9c7s5|psyr1_arath : 234.0)	102107.XP_008226573.1		GO:0002376,GO:0006950,GO:0006952,GO:0006955,GO:0008150,GO:0009605,GO:0009607,GO:0009620,GO:0009888,GO:0010073,GO:0032501,GO:0032502,GO:0043207,GO:0045087,GO:0048507,GO:0048856,GO:0050832,GO:0050896,GO:0051704,GO:0051707,GO:0098542		ko:K19613	ko04014,map04014				ko00000,ko00001				Receptor-like protein 2
FruitWeight	4_12024925	PAV04_REGINAg0207721	12069261	12069962	702	-	Putative non-specific serine/threonine protein kinase	Prupe.4G162000.1	AT1G17250	AtRLP3, RLP3	receptor like protein 3	35.1	not assigned.annotated	Receptor-like protein 3 OS=Arabidopsis thaliana (sp|q9shi4|rlp3_arath : 171.0)	3760.EMJ14554		GO:0002376,GO:0006950,GO:0006952,GO:0006955,GO:0008150,GO:0009605,GO:0009607,GO:0009620,GO:0009888,GO:0010073,GO:0032501,GO:0032502,GO:0043207,GO:0045087,GO:0048507,GO:0048856,GO:0050832,GO:0050896,GO:0051704,GO:0051707,GO:0098542		ko:K19613	ko04014,map04014				ko00000,ko00001				Receptor-like protein 2
FruitWeight	4_12024925	PAV04_REGINAg0207731	12075134	12076474	1341	-	Putative nepenthesin	Prupe.4G162100.1	AT5G10770		Eukaryotic aspartyl protease family protein	19.4.3.1	Protein homeostasis.proteolysis.aspartic-type peptidase activities.A1-class protease (Pepsin)	pepsin-type protease	3760.EMJ13998													Belongs to the peptidase A1 family
FruitWeight	4_12024925	PAV04_REGINAg0207741	12076926	12077183	258	-	hypothetical protein	Prupe.4G162100.1	AT3G17712		unknown protein; FUNCTIONS IN: molecular_function unknown; INVOLVED IN: biological_process unknown; LOCATED IN: cellular_component unknown; CONTAINS InterPro DOMAIN/s: Protein of unknown function DUF1740 (InterPro:IPR013633); BEST Arabidopsis thaliana protein match is: unknown protein (TAIR:AT3G17740.1).	35.2	not assigned.not annotated	no hits & (original description: none)	102107.XP_008223730.1													Belongs to the peptidase A1 family
FruitWeight	4_12024925	PAV04_REGINAg0207751	12092719	12094218	1500	-	Putative protein kinase RLK-Pelle-DLSV family	Prupe.4G162400.1	AT1G67520		lectin protein kinase family protein	18.4.1.24.1	Protein modification.phosphorylation.TKL protein kinase superfamily.G-Lectin protein kinase families.protein kinase (SD-1)	protein kinase (SD-1)	102107.XP_008226598.1		GO:0002376,GO:0003674,GO:0003824,GO:0004672,GO:0004674,GO:0005488,GO:0005515,GO:0005516,GO:0005575,GO:0005623,GO:0005886,GO:0006464,GO:0006468,GO:0006793,GO:0006796,GO:0006807,GO:0006950,GO:0006952,GO:0006955,GO:0008150,GO:0008152,GO:0009605,GO:0009607,GO:0009620,GO:0009987,GO:0016020,GO:0016301,GO:0016310,GO:0016740,GO:0016772,GO:0016773,GO:0019538,GO:0036211,GO:0043170,GO:0043207,GO:0043412,GO:…	2.7.11.1	ko:K04733	ko04010,ko04064,ko04620,ko04621,ko04624,ko04722,ko05133,ko05140,ko05142,ko05145,ko05152,ko05162,ko05164,map04010,map04064,map04620,map04621,map04624,map04722,map05133,map05140,map05142,map05145,map05152,map05162,map05164	M00686			ko00000,ko00001,ko00002,ko01000,ko01001				G-type lectin S-receptor-like serine threonine-protein kinase
FruitWeight	4_21277766	PAV04_REGINAg0221611	21277132	21279320	2189	-	Putative glucan endo-1,3-beta-D-glucosidase	Prupe.4G255600.1	AT4G16260		Glycosyl hydrolase superfamily protein	50.3.2	Enzyme classification.EC_3 hydrolases.EC_3.2 glycosylase	Enzyme classification.EC_3 hydrolases.EC_3.2 glycosylase(50.3.2 : 422.5) & Glucan endo-1,3-beta-glucosidase, acidic isoform GL153 OS=Nicotiana tabacum (sp|p52399|e13l_tobac : 367.0)	3760.EMJ12710		GO:0000272,GO:0001871,GO:0003674,GO:0003824,GO:0004553,GO:0005488,GO:0005575,GO:0005623,GO:0005886,GO:0005975,GO:0005976,GO:0006073,GO:0006074,GO:0006076,GO:0006950,GO:0006952,GO:0008150,GO:0008152,GO:0008422,GO:0009056,GO:0009057,GO:0009251,GO:0009605,GO:0009607,GO:0009620,GO:0009987,GO:0015926,GO:0016020,GO:0016052,GO:0016787,GO:0016798,GO:0030246,GO:0030247,GO:0031224,GO:0031225,GO:0031226,GO:…											Belongs to the glycosyl hydrolase 17 family
FruitWeight	6_11112467	PAV06_REGINAg0281401	10991615	10994350	2736	-	Putative glycerophosphodiester phosphodiesterase, protein kinase RLK-Pelle-LRK10L-2 family	Prupe.6G141600.1	AT5G38240		Protein kinase family protein	50.2.7	Enzyme classification.EC_2 transferases.EC_2.7 transferase transferring phosphorus-containing group	Rust resistance kinase Lr10 OS=Triticum aestivum (sp|p93604|lrk10_wheat : 377.0) & Enzyme classification.EC_2 transferases.EC_2.7 transferase transferring phosphorus-containing group(50.2.7 : 117.4)	102107.XP_008245712.1			2.7.11.1	ko:K04733	ko04010,ko04064,ko04620,ko04621,ko04624,ko04722,ko05133,ko05140,ko05142,ko05145,ko05152,ko05162,ko05164,map04010,map04064,map04620,map04621,map04624,map04722,map05133,map05140,map05142,map05145,map05152,map05162,map05164	M00686			ko00000,ko00001,ko00002,ko01000,ko01001				receptor-like protein kinase
FruitWeight	6_11112467	PAV06_REGINAg0281411	10994644	10996655	2012	+	Putative glycerophosphodiester phosphodiesterase, protein kinase RLK-Pelle-LRK10L-2 family	Prupe.6G142200.1	AT5G38280	PR5K	PR5-like receptor kinase	50.2.7	Enzyme classification.EC_2 transferases.EC_2.7 transferase transferring phosphorus-containing group	Rust resistance kinase Lr10 OS=Triticum aestivum (sp|p93604|lrk10_wheat : 355.0) & Enzyme classification.EC_2 transferases.EC_2.7 transferase transferring phosphorus-containing group(50.2.7 : 114.8)	102107.XP_008245767.1													receptor-like protein kinase
FruitWeight	6_11112467	PAV06_REGINAg0281421	11005517	11007332	1816	-	hypothetical protein	Prupe.2G324800.1	AT3G10800	BZIP28	Basic-leucine zipper (bZIP) transcription factor family protein	35.2	not assigned.not annotated	no hits & (original description: none)	NA	NA	NA	NA	NA	NA	NA	NA	NA	NA	NA	NA	NA	NA
FruitWeight	6_11112467	PAV06_REGINAg0281431	11012900	11013976	1077	-	Putative glycerophosphodiester phosphodiesterase, protein kinase RLK-Pelle-LRK10L-2 family	Prupe.6G142300.1	AT5G38280	PR5K	PR5-like receptor kinase	50.2.7	Enzyme classification.EC_2 transferases.EC_2.7 transferase transferring phosphorus-containing group	Rust resistance kinase Lr10 OS=Triticum aestivum (sp|p93604|lrk10_wheat : 378.0) & Enzyme classification.EC_2 transferases.EC_2.7 transferase transferring phosphorus-containing group(50.2.7 : 121.7)	102107.XP_008245765.1			2.7.11.1	ko:K04733	ko04010,ko04064,ko04620,ko04621,ko04624,ko04722,ko05133,ko05140,ko05142,ko05145,ko05152,ko05162,ko05164,map04010,map04064,map04620,map04621,map04624,map04722,map05133,map05140,map05142,map05145,map05152,map05162,map05164	M00686			ko00000,ko00001,ko00002,ko01000,ko01001				receptor-like protein kinase
FruitWeight	6_11112467	PAV06_REGINAg0281441	11014716	11015483	768	-	Putative wall-associated receptor kinase, galacturonan-binding domain-containing protein	Prupe.6G142300.1	AT3G15605		nucleic acid binding	35.2	not assigned.not annotated	no hits & (original description: none)	3760.EMJ07952			2.7.11.1	ko:K04733	ko04010,ko04064,ko04620,ko04621,ko04624,ko04722,ko05133,ko05140,ko05142,ko05145,ko05152,ko05162,ko05164,map04010,map04064,map04620,map04621,map04624,map04722,map05133,map05140,map05142,map05145,map05152,map05162,map05164	M00686			ko00000,ko00001,ko00002,ko01000,ko01001				receptor-like protein kinase
FruitWeight	6_11112467	PAV06_REGINAg0281451	11016789	11017556	768	+	Putative glycerophosphodiester phosphodiesterase, protein kinase RLK-Pelle-LRK10L-2 family	Prupe.6G142200.1	AT1G66910		Protein kinase superfamily protein	50.2.7	Enzyme classification.EC_2 transferases.EC_2.7 transferase transferring phosphorus-containing group	Rust resistance kinase Lr10 OS=Triticum aestivum (sp|p93604|lrk10_wheat : 308.0) & Enzyme classification.EC_2 transferases.EC_2.7 transferase transferring phosphorus-containing group(50.2.7 : 138.2)	102107.XP_008245710.1													protein serine/threonine kinase activity
FruitWeight	6_11112467	PAV06_REGINAg0281461	11017727	11017985	259	-	hypothetical protein	Prupe.3G048200.1	AT3G62910	APG3	Peptide chain release factor 1	35.2	not assigned.not annotated	no hits & (original description: none)	NA	NA	NA	NA	NA	NA	NA	NA	NA	NA	NA	NA	NA	NA
FruitWeight	6_11112467	PAV06_REGINAg0281471	11018119	11018544	426	+	Putative glycerophosphodiester phosphodiesterase	Prupe.6G142200.1	AT4G03230		S-locus lectin protein kinase family protein	35.2	not assigned.not annotated	no hits & (original description: none)	102107.XP_008245767.1													receptor-like protein kinase
FruitWeight	6_11112467	PAV06_REGINAg0281491	11034951	11036369	1419	-	hypothetical protein	Prupe.3G154200.1	AT4G22753	SMO1-3, ATSMO1, SMO1, ATSMO1-3	sterol 4-alpha methyl oxidase 1-3	35.2	not assigned.not annotated	no hits & (original description: none)	225117.XP_009369973.1													Plant transposase (Ptta/En/Spm family)
FruitWeight	6_11112467	PAV06_REGINAg0281501	11040689	11043266	2578	-	Putative glycerophosphodiester phosphodiesterase, protein kinase RLK-Pelle-LRK10L-2 family	Prupe.6G141600.1	AT5G38280	PR5K	PR5-like receptor kinase	50.2.7	Enzyme classification.EC_2 transferases.EC_2.7 transferase transferring phosphorus-containing group	Rust resistance kinase Lr10 OS=Triticum aestivum (sp|p93604|lrk10_wheat : 380.0) & Enzyme classification.EC_2 transferases.EC_2.7 transferase transferring phosphorus-containing group(50.2.7 : 125.9)	102107.XP_008245712.1			2.7.11.1	ko:K04733	ko04010,ko04064,ko04620,ko04621,ko04624,ko04722,ko05133,ko05140,ko05142,ko05145,ko05152,ko05162,ko05164,map04010,map04064,map04620,map04621,map04624,map04722,map05133,map05140,map05142,map05145,map05152,map05162,map05164	M00686			ko00000,ko00001,ko00002,ko01000,ko01001				receptor-like protein kinase
FruitWeight	6_11112467	PAV06_REGINAg0281511	11049334	11050140	807	-	Putative wall-associated receptor kinase, galacturonan-binding domain-containing protein	Prupe.6G142300.1	AT3G15605		nucleic acid binding	35.2	not assigned.not annotated	no hits & (original description: none)	102107.XP_008245882.1			2.7.11.1	ko:K04733	ko04010,ko04064,ko04620,ko04621,ko04624,ko04722,ko05133,ko05140,ko05142,ko05145,ko05152,ko05162,ko05164,map04010,map04064,map04620,map04621,map04624,map04722,map05133,map05140,map05142,map05145,map05152,map05162,map05164	M00686			ko00000,ko00001,ko00002,ko01000,ko01001				receptor-like protein kinase
FruitWeight	6_11112467	PAV06_REGINAg0281521	11052162	11052860	699	+	hypothetical protein	Prupe.6G137900.1	AT4G29860	EMB2757, TAN	Transducin/WD40 repeat-like superfamily protein	35.2	not assigned.not annotated	no hits & (original description: none)	57918.XP_004306408.1													receptor-like protein kinase
FruitWeight	6_11112467	PAV06_REGINAg0281531	11053198	11054747	1550	+	Putative glycerophosphodiester phosphodiesterase, protein kinase RLK-Pelle-LRK10L-2 family	Prupe.6G142200.1	AT1G66920		Protein kinase superfamily protein	50.2.7	Enzyme classification.EC_2 transferases.EC_2.7 transferase transferring phosphorus-containing group	Rust resistance kinase Lr10 OS=Triticum aestivum (sp|p93604|lrk10_wheat : 394.0) & Enzyme classification.EC_2 transferases.EC_2.7 transferase transferring phosphorus-containing group(50.2.7 : 138.9)	102107.XP_008245767.1													receptor-like protein kinase
FruitWeight	6_11112467	PAV06_REGINAg0281541	11059363	11062067	2705	+	hypothetical protein	Prupe.6G203900.1	AT2G28320		Pleckstrin homology (PH) and lipid-binding START domains-containing protein	35.2	not assigned.not annotated	no hits & (original description: none)	NA	NA	NA	NA	NA	NA	NA	NA	NA	NA	NA	NA	NA	NA
FruitWeight	6_11112467	PAV06_REGINAg0281551	11068378	11069013	636	+	Putative Late embryogenesis abundant protein, LEA_2 subgroup	Prupe.6G141400.1	AT3G44220		Late embryogenesis abundant (LEA) hydroxyproline-rich glycoprotein family	35.1	not assigned.annotated	NDR1/HIN1-like protein 1 OS=Arabidopsis thaliana (sp|q9srn0|nhl1_arath : 169.0)	2711.XP_006481531.1													YLS9-like
FruitWeight	6_11112467	PAV06_REGINAg0281561	11070349	11071664	1316	+	Putative perakine reductase	Prupe.6G141300.1	AT1G60750		NAD(P)-linked oxidoreductase superfamily protein	50.1.1	Enzyme classification.EC_1 oxidoreductases.EC_1.1 oxidoreductase acting on CH-OH group of donor	Probable aldo-keto reductase 1 OS=Glycine max (sp|c6tbn2|akr1_soybn : 313.0) & Enzyme classification.EC_1 oxidoreductases.EC_1.1 oxidoreductase acting on CH-OH group of donor(50.1.1 : 295.6)	3760.EMJ06679													aldo-keto reductase
FruitWeight	6_11112467	PAV06_REGINAg0281571	11074953	11075201	249	+	hypothetical protein	Prupe.4G266800.1	AT1G07390	AtRLP1, RLP1	receptor like protein 1	35.2	not assigned.not annotated	no hits & (original description: none)	NA	NA	NA	NA	NA	NA	NA	NA	NA	NA	NA	NA	NA	NA
FruitWeight	6_11112467	PAV06_REGINAg0281581	11077213	11078289	1077	-	Putative glycerophosphodiester phosphodiesterase, protein kinase RLK-Pelle-LRK10L-2 family	Prupe.6G142300.1	AT5G38240		Protein kinase family protein	50.2.7	Enzyme classification.EC_2 transferases.EC_2.7 transferase transferring phosphorus-containing group	Rust resistance kinase Lr10 OS=Triticum aestivum (sp|p93604|lrk10_wheat : 377.0) & Enzyme classification.EC_2 transferases.EC_2.7 transferase transferring phosphorus-containing group(50.2.7 : 122.6)	102107.XP_008245765.1			2.7.11.1	ko:K04733	ko04010,ko04064,ko04620,ko04621,ko04624,ko04722,ko05133,ko05140,ko05142,ko05145,ko05152,ko05162,ko05164,map04010,map04064,map04620,map04621,map04624,map04722,map05133,map05140,map05142,map05145,map05152,map05162,map05164	M00686			ko00000,ko00001,ko00002,ko01000,ko01001				receptor-like protein kinase
FruitWeight	6_11112467	PAV06_REGINAg0281591	11082052	11082759	708	-	Putative wall-associated receptor kinase, galacturonan-binding domain-containing protein	Prupe.6G138000.1	AT4G39100	SHL1	PHD finger family protein / bromo-adjacent homology (BAH) domain-containing protein	35.2	not assigned.not annotated	no hits & (original description: none)	102107.XP_008245712.1			2.7.11.1	ko:K04733	ko04010,ko04064,ko04620,ko04621,ko04624,ko04722,ko05133,ko05140,ko05142,ko05145,ko05152,ko05162,ko05164,map04010,map04064,map04620,map04621,map04624,map04722,map05133,map05140,map05142,map05145,map05152,map05162,map05164	M00686			ko00000,ko00001,ko00002,ko01000,ko01001				receptor-like protein kinase
FruitWeight	6_11112467	PAV06_REGINAg0281601	11089555	11090983	1429	+	Putative glycerophosphodiester phosphodiesterase, protein kinase RLK-Pelle-LRK10L-2 family	Prupe.6G142200.1	AT1G66920		Protein kinase superfamily protein	50.2.7	Enzyme classification.EC_2 transferases.EC_2.7 transferase transferring phosphorus-containing group	Rust resistance kinase Lr10 OS=Triticum aestivum (sp|p93604|lrk10_wheat : 318.0) & Enzyme classification.EC_2 transferases.EC_2.7 transferase transferring phosphorus-containing group(50.2.7 : 103.5)	102107.XP_008245767.1													receptor-like protein kinase
FruitWeight	6_11112467	PAV06_REGINAg0281611	11095811	11098582	2772	+	Putative photosystem I	Prupe.6G137400.1	AT1G08380	PSAO	photosystem I subunit O	1.1.4.2.15	Photosynthesis.photophosphorylation.photosystem I.PS-I complex.component PsaO	component PsaO of PS-I complex	3760.EMJ07315	PSAO			ko:K14332	ko00195,map00195				ko00000,ko00001,ko00194				photosystem I subunit
FruitWeight	6_11112467	PAV06_REGINAg0281641	11109723	11113261	3539	+	hypothetical protein	Prupe.6G137500.1	AT1G10940		Protein kinase superfamily protein	35.1	not assigned.annotated	Uncharacterized protein At5g41620 OS=Arabidopsis thaliana (sp|q66gq2|y5162_arath : 123.0)	102107.XP_008229948.1

## Sheet: Tab #7
Trait	SNP	Gene ID	Gene start	Gene end	Gene width	Strand	Swissprot.Match	Swissprot.Desc	TrEMBL.Match	TrEMBL.Desc	NCBI.Match	NCBI.Desc	TAIR.Match	TAIR.desc
FruitWeight	2_28325332	Prupe.2G287200	28301938	28305522	3585	+	n/a	n/a	M5X0Y8	Uncharacterized protein OS=Prunus persica GN=PRUPE_ppa011247mg PE=4 SV=1	EMJ19569	hypothetical protein PRUPE_ppa011247mg [Prunus persica]	AT5G51840.1	Symbols: | unknown protein; Has 30201 Blast hits to 17322 proteins in 780 species: Archae - 12; Bacteria - 1396; Metazoa - 17338; Fungi - 3422; Plants - 5037; Viruses - 0; Other Eukaryotes - 2996 (source: NCBI BLink). | chr5:21072143-21074131 FORWARD LENGTH=245
FruitWeight	2_28325332	Prupe.2G287300	28307790	28308278	489	+	n/a	n/a	M5X1J6	Uncharacterized protein OS=Prunus persica GN=PRUPE_ppa013323mg PE=4 SV=1	EMJ19794	hypothetical protein PRUPE_ppa013323mg [Prunus persica]	n/a	n/a
FruitWeight	2_28325332	Prupe.2G287400	28308284	28311682	3399	-	n/a	n/a	M5XQ17	Uncharacterized protein OS=Prunus persica GN=PRUPE_ppb018863mg PE=4 SV=1	EMJ21140	hypothetical protein PRUPE_ppb018863mg [Prunus persica]	AT5G62170.1	Symbols: | unknown protein; BEST Arabidopsis thaliana protein match is: unknown protein (TAIR:AT5G51850.1); Has 381 Blast hits to 359 proteins in 81 species: Archae - 0; Bacteria - 16; Metazoa - 101; Fungi - 21; Plants - 99; Viruses - 3; Other Eukaryotes - 141 (source: NCBI BLink). | chr5:24973115-24975475 REVERSE LENGTH=703
FruitWeight	2_28325332	Prupe.2G287400	28308284	28311682	3399	-	n/a	n/a	M5XQ17	Uncharacterized protein OS=Prunus persica GN=PRUPE_ppb018863mg PE=4 SV=1	EMJ21140	hypothetical protein PRUPE_ppb018863mg [Prunus persica]	AT5G62170.1	Symbols: | unknown protein; BEST Arabidopsis thaliana protein match is: unknown protein (TAIR:AT5G51850.1); Has 381 Blast hits to 359 proteins in 81 species: Archae - 0; Bacteria - 16; Metazoa - 101; Fungi - 21; Plants - 99; Viruses - 3; Other Eukaryotes - 141 (source: NCBI BLink). | chr5:24973115-24975475 REVERSE LENGTH=703
FruitWeight	2_28325332	Prupe.2G287500	28315091	28320984	5894	-	O64645	MADS-box protein SOC1 OS=Arabidopsis thaliana GN=SOC1 PE=1 SV=1	D9ZJ41	MADS domain class transcription factor OS=Malus domestica GN=MADS21 PE=2 SV=1	ADL36744	MADS domain class transcription factor [Malus domestica]	AT5G62165.3	Symbols: AGL42 | AGAMOUS-like 42 | chr5:24965075-24968437 FORWARD LENGTH=210
FruitWeight	2_28325332	Prupe.2G287600	28324606	28324824	219	+	n/a	n/a	M5XJM5	Uncharacterized protein OS=Prunus persica GN=PRUPE_ppa014367mg PE=4 SV=1	EMJ21718	hypothetical protein PRUPE_ppa014367mg [Prunus persica]	n/a	n/a
FruitWeight	2_28325332	Prupe.2G287700	28324854	28329981	5128	+	n/a	n/a	M5XDD2	Uncharacterized protein OS=Prunus persica GN=PRUPE_ppa010887mg PE=4 SV=1	EMJ19508	hypothetical protein PRUPE_ppa010887mg [Prunus persica]	AT5G51880.1	Symbols: | 2-oxoglutarate (2OG) and Fe(II)-dependent oxygenase superfamily protein | chr5:21089395-21090775 FORWARD LENGTH=250
FruitWeight	2_28325332	Prupe.2G287800	28326575	28330374	3800	-	Q39547	Cucumisin OS=Cucumis melo PE=1 SV=1	M5X7I7	Uncharacterized protein OS=Prunus persica GN=PRUPE_ppb021331mg PE=4 SV=1	EMJ22012	hypothetical protein PRUPE_ppb021331mg [Prunus persica]	AT5G59120.1	Symbols: ATSBT4.13, SBT4.13 | subtilase 4.13 | chr5:23864897-23868020 REVERSE LENGTH=732
FruitWeight	3_21433100	Prupe.3G208000	21420576	21425703	5128	-	F4IF99	Probable lipid-A-disaccharide synthase, mitochondrial OS=Arabidopsis thaliana GN=LPXB PE=2 SV=1	M5WWW7	Uncharacterized protein (Fragment) OS=Prunus persica GN=PRUPE_ppa026476mg PE=4 SV=1	EMJ17726	hypothetical protein PRUPE_ppa026476mg, partial [Prunus persica]	AT2G04560.1	Symbols: | transferases, transferring glycosyl groups | chr2:1590341-1592667 REVERSE LENGTH=460
FruitWeight	3_21433100	Prupe.3G208100	21427850	21431366	3517	+	Q67ZI9	GDSL esterase/lipase At2g42990 OS=Arabidopsis thaliana GN=At2g42990 PE=2 SV=1	M5WUA4	Uncharacterized protein OS=Prunus persica GN=PRUPE_ppa007953mg PE=4 SV=1	EMJ16821	hypothetical protein PRUPE_ppa007953mg [Prunus persica]	AT2G42990.1	Symbols: | GDSL-like Lipase/Acylhydrolase superfamily protein | chr2:17879056-17880200 FORWARD LENGTH=350
FruitWeight	3_21433100	Prupe.3G208200	21434903	21437499	2597	+	Q9SJB4	GDSL esterase/lipase At2g04570 OS=Arabidopsis thaliana GN=At2g04570 PE=2 SV=1	M5WSM8	Uncharacterized protein OS=Prunus persica GN=PRUPE_ppa007958mg PE=4 SV=1	EMJ16822	hypothetical protein PRUPE_ppa007958mg [Prunus persica]	AT2G04570.1	Symbols: | GDSL-like Lipase/Acylhydrolase superfamily protein | chr2:1594747-1596129 FORWARD LENGTH=350

## Sheet: Tab #8
Trait	SNP	Gene ID	Gene start	Gene end	Gene width	Strand	Product	Prupe.Match	TAIR.Match	TAIR.Symbols	TAIR.desc	mercator.bincode	mercator.Name	mercator.DESCRIPTION	seed_eggNOG_ortholog	Preferred_name	GOs	EC	KEGG_ko	KEGG_Pathway	KEGG_Module	KEGG_Reaction	KEGG_rclass	BRITE	KEGG_TC	CAZy	BiGG_Reaction	Eggnog.Desc
FruitWidth	1_50388238	PAV01_REGINAg0076491	50358736	50359224	489	-	hypothetical protein	Prupe.5G057200.1	AT4G28940		Phosphorylase superfamily protein	35.2	not assigned.not annotated	no hits & (original description: none)	NA	NA	NA	NA	NA	NA	NA	NA	NA	NA	NA	NA	NA	NA
FruitWidth	1_50388238	PAV01_REGINAg0076501	50367575	50370001	2427	-	Putative multi antimicrobial extrusion protein	Prupe.5G091200.1	AT1G58340	ZF14	MATE efflux family protein	24.2.4.1.1	Solute transport.carrier-mediated transport.MOP superfamily.MATE family.metabolite transporter (DTX)	metabolite transporter (DTX)	102107.XP_008219166.1		GO:0000041,GO:0001101,GO:0003674,GO:0005215,GO:0005381,GO:0005575,GO:0005622,GO:0005623,GO:0005737,GO:0005768,GO:0005770,GO:0005794,GO:0006810,GO:0006811,GO:0006812,GO:0006826,GO:0006855,GO:0006950,GO:0006970,GO:0007275,GO:0008150,GO:0008324,GO:0009266,GO:0009314,GO:0009408,GO:0009416,GO:0009605,GO:0009607,GO:0009624,GO:0009628,GO:0009642,GO:0009646,GO:0009653,GO:0009719,GO:0009725,GO:0009737,GO:…		ko:K03327					ko00000,ko02000	2.A.66.1			Belongs to the multi antimicrobial extrusion (MATE) (TC 2.A.66.1) family
FruitWidth	1_50388238	PAV01_REGINAg0076511	50373159	50379319	6161	-	Putative sucrose/H+ symporter, plant, major facilitator superfamily, MFS transporter superfamily	Prupe.1G542000.1	AT1G09960	SUT4, ATSUT4, SUC4, ATSUC4	sucrose transporter 4	24.2.2.4	Solute transport.carrier-mediated transport.MFS superfamily.sugar transporter (SUT/SUC)	sugar transporter (SUT/SUC)	102107.XP_008219162.1	SUT4	GO:0000325,GO:0003674,GO:0005215,GO:0005575,GO:0005622,GO:0005623,GO:0005737,GO:0005773,GO:0005774,GO:0005794,GO:0005801,GO:0005886,GO:0006810,GO:0008150,GO:0008515,GO:0008643,GO:0009705,GO:0012505,GO:0015144,GO:0015154,GO:0015157,GO:0015766,GO:0015770,GO:0015772,GO:0016020,GO:0022857,GO:0031090,GO:0034219,GO:0043226,GO:0043227,GO:0043229,GO:0043231,GO:0044422,GO:0044424,GO:0044431,GO:0044437,GO:…		ko:K15378					ko00000,ko02000	2.A.2.4,2.A.2.6			Sucrose transport protein
FruitWidth	1_50388238	PAV01_REGINAg0076521	50382131	50387304	5174	-	Putative phosphoribosylformylglycinamidine synthase	Prupe.1G542100.1	AT1G74260	PUR4	purine biosynthesis 4	6.1.1.4	Nucleotide metabolism.purines.ribonucleotide (RN) anabolism.formylglycinamidine RN synthase	formylglycinamidine RN synthase	102107.XP_008219161.1		GO:0000166,GO:0003674,GO:0003824,GO:0004642,GO:0005488,GO:0005524,GO:0005575,GO:0005622,GO:0005623,GO:0005737,GO:0005739,GO:0007275,GO:0008144,GO:0008150,GO:0009507,GO:0009532,GO:0009536,GO:0009555,GO:0009570,GO:0016874,GO:0016879,GO:0016884,GO:0017076,GO:0030554,GO:0032501,GO:0032502,GO:0032553,GO:0032555,GO:0032559,GO:0035639,GO:0036094,GO:0043167,GO:0043168,GO:0043226,GO:0043227,GO:0043229,GO:…	6.3.5.3	ko:K01952	ko00230,ko01100,ko01110,ko01130,map00230,map01100,map01110,map01130	M00048	R04463	RC00010,RC01160	ko00000,ko00001,ko00002,ko01000				phosphoribosylformylglycinamidine synthase
FruitWidth	1_50388238	PAV01_REGINAg0076531	50388016	50388741	726	-	hypothetical protein	Prupe.1G542200.1	NA	NA	NA	35.2	not assigned.not annotated	no hits & (original description: none)	NA	NA	NA	NA	NA	NA	NA	NA	NA	NA	NA	NA	NA	NA
FruitWidth	1_50388238	PAV01_REGINAg0076541	50388743	50389856	1114	+	Putative transcription factor TGA like domain-containing protein	Prupe.1G542200.1	AT1G09950	RAS1	RESPONSE TO ABA AND SALT 1	15.5.4.5	RNA biosynthesis.transcriptional regulation.bZIP transcription factor superfamily.transcription factor (DOG)	transcription factor (DOG)	102107.XP_008219160.1													transcription factor
FruitWidth	1_50388238	PAV01_REGINAg0076551	50404069	50408449	4381	+	Putative protein kinase RLK-Pelle-LRR-Xb-1 family	Prupe.1G542300.1	AT1G09970	LRR XI-23, RLK7	Leucine-rich receptor-like protein kinase family protein	11.10.1.1.2	Phytohormone action.signalling peptides.NCRP (non-cysteine-rich-peptide) category.PIP/PIPL-peptide activity.PIP/PIPL peptide receptor (RLK7)	PIP/PIPL peptide receptor (RLK7)	3760.EMJ28218		GO:0000003,GO:0001653,GO:0002376,GO:0003006,GO:0003674,GO:0003824,GO:0004672,GO:0005575,GO:0005623,GO:0005886,GO:0006464,GO:0006468,GO:0006793,GO:0006796,GO:0006807,GO:0006950,GO:0006952,GO:0006955,GO:0006979,GO:0007154,GO:0007165,GO:0007275,GO:0008150,GO:0008152,GO:0009791,GO:0009845,GO:0009888,GO:0009960,GO:0009987,GO:0010154,GO:0016020,GO:0016301,GO:0016310,GO:0016740,GO:0016772,GO:0016773,GO:…											Belongs to the protein kinase superfamily. Ser Thr protein kinase family
FruitWidth	3_27845320	PAV03_REGINAg0178001	27843561	27846383	2823	-	Putative 3-dehydroquinate synthase II	Prupe.3G270100.1	AT3G28760		CONTAINS InterPro DOMAIN/s: 3-dehydroquinate synthase, prokaryotic-type (InterPro:IPR002812); Has 35333 Blast hits to 34131 proteins in 2444 species: Archae - 798; Bacteria - 22429; Metazoa - 974; Fungi - 991; Plants - 531; Viruses - 0; Other Eukaryotes - 9610 (source: NCBI BLink).	35.2	not assigned.not annotated	no hits & (original description: none)	102107.XP_008230743.1													3-dehydroquinate
FruitWidth	7_18276189	PAV07_REGINAg0334531	18273442	18276816	3375	+	Putative FAS1 domain-containing protein	Prupe.7G090600.1	AT5G06390	FLA17	FASCICLIN-like arabinogalactan protein 17 precursor	21.4.1.1.3	Cell wall organisation.cell wall proteins.hydroxyproline-rich glycoprotein activities.arabinogalactan-protein (AGP) activities.fasciclin-type AGP (FLA)	fasciclin-type arabinogalactan protein	3750.XP_008387142.1		GO:0005575,GO:0005622,GO:0005623,GO:0005737,GO:0005773,GO:0043226,GO:0043227,GO:0043229,GO:0043231,GO:0044424,GO:0044444,GO:0044464											Fasciclin-like arabinogalactan protein
FruitWidth	7_18276189	PAV07_REGINAg0334541	18286696	18290964	4269	-	putative protein	Prupe.7G090700.1	AT3G23090		TPX2 (targeting protein for Xklp2) protein family	20.1.5.2	Cytoskeleton organisation.microtubular network.microtubule dynamics.microtubule-stabilizing factor (WDL)	microtubule-stabilizing factor (WDL)	102107.XP_008241097.1													Targeting protein for Xklp2 (TPX2)
FruitWidth	7_18276189	PAV07_REGINAg0334551	18293640	18295347	1708	-	hypothetical protein	Prupe.6G211700.1	AT1G79660		unknown protein; BEST Arabidopsis thaliana protein match is: unknown protein (TAIR:AT1G16170.1); Has 30201 Blast hits to 17322 proteins in 780 species: Archae - 12; Bacteria - 1396; Metazoa - 17338; Fungi - 3422; Plants - 5037; Viruses - 0; Other Eukaryotes - 2996 (source: NCBI BLink).	35.2	not assigned.not annotated	no hits & (original description: none)	NA	NA	NA	NA	NA	NA	NA	NA	NA	NA	NA	NA	NA	NA
FruitWidth	7_18276189	PAV07_REGINAg0334561	18296893	18301109	4217	-	Putative protein kinase CAMK-CDPK family	Prupe.7G090800.1	AT2G38910	CPK20	calcium-dependent protein kinase 20	18.4.5.4	Protein modification.phosphorylation.CAMK protein kinase superfamily.protein kinase (CDPK)	protein kinase (CDPK)	3760.EMJ06071	CPK25	GO:0001101,GO:0003674,GO:0003824,GO:0004672,GO:0004674,GO:0004683,GO:0005488,GO:0005515,GO:0005516,GO:0005575,GO:0005622,GO:0005623,GO:0005634,GO:0005737,GO:0005783,GO:0005789,GO:0006464,GO:0006468,GO:0006793,GO:0006796,GO:0006807,GO:0007154,GO:0007165,GO:0008150,GO:0008152,GO:0009719,GO:0009725,GO:0009737,GO:0009738,GO:0009755,GO:0009931,GO:0009987,GO:0010033,GO:0010857,GO:0012505,GO:0016020,GO:…	2.7.11.1	ko:K13412	ko04626,ko05145,map04626,map05145				ko00000,ko00001,ko01000,ko01001				Calcium-dependent protein kinase
FruitWidth	7_18276189	PAV07_REGINAg0334571	18302336	18304452	2117	-	hypothetical protein	Prupe.7G090900.1	AT2G35900		unknown protein; FUNCTIONS IN: molecular_function unknown; INVOLVED IN: biological_process unknown; LOCATED IN: nucleus; EXPRESSED IN: 20 plant structures; EXPRESSED DURING: 13 growth stages; Has 32 Blast hits to 32 proteins in 12 species: Archae - 0; Bacteria - 0; Metazoa - 0; Fungi - 0; Plants - 32; Viruses - 0; Other Eukaryotes - 0 (source: NCBI BLink).	35.1	not assigned.annotated	no description available(sp|w5x2n3|ap_fraan : 266.0)	3760.EMJ03824													Mal d 1-associated protein

## Sheet: Tab #9
Trait	SNP	Gene ID	Gene start	Gene end	Gene width	Strand	Swissprot.Match	Swissprot.Desc	TrEMBL.Match	TrEMBL.Desc	NCBI.Match	NCBI.Desc	TAIR.Match	TAIR.desc
FruitWidth	1_8612931	Prupe.1G107400	8608068	8612321	4254	-	Q9FPT1	Ubiquitin carboxyl-terminal hydrolase 12 OS=Arabidopsis thaliana GN=UBP12 PE=1 SV=2	M5XFD3	Uncharacterized protein OS=Prunus persica GN=PRUPE_ppa008951mg PE=4 SV=1	EMJ24171	hypothetical protein PRUPE_ppa008951mg [Prunus persica]	AT3G17380.1	Symbols: | TRAF-like family protein | chr3:5950240-5952124 FORWARD LENGTH=309
FruitWidth	1_8612931	Prupe.1G107500	8617463	8621760	4298	+	Q84WU2	Ubiquitin carboxyl-terminal hydrolase 13 OS=Arabidopsis thaliana GN=UBP13 PE=1 SV=1	M5XIN1	Uncharacterized protein OS=Prunus persica GN=PRUPE_ppa024696mg PE=4 SV=1	EMJ25932	hypothetical protein PRUPE_ppa024696mg [Prunus persica]	AT3G17380.1	Symbols: | TRAF-like family protein | chr3:5950240-5952124 FORWARD LENGTH=309

[truncated: 8 more sheets: Tab #10, Tab #11, Tab #12, Tab #13, Tab #14, Tab #15, Tab #16, Tab #17]
