# Supplementary material for: Genome-wide association mapping in a sweet cherry germplasm collection (Prunus avium L.) reveals candidate genes for fruit quality traits
Source: Hortic Res. 2023 Sep 19;10(10):uhad191. doi: 10.1093/hr/uhad191 (PMC10794993; doi:10.1093/hr/uhad191)
Supplement: Web_Material_uhad191 [file web_material_uhad191.zip › Table S6 - Plant material.xlsx]

## Sheet: Table S6 - Plant material
Table S6. List of the plant material with country of origin, pedigree and level of breeding of the accessions studied
Cultivar name	Cultivar number	Country of origin	Breeding status	French national collection	Pedigree
					Parent 1	Parent 2
04_84	V2482	USA	Modern breeding
7616-4	V2918	USA	Modern breeding
Abouriou	V4098	Suisse	Landrace	X
Agoudel (Délice de Malicorne®)	V3295	France	Modern breeding
Angela	V1933	USA	Modern breeding		Napa Long Stem Bing op1
Bada	V2076	USA	Modern breeding
Bianca di Verona	V2048	Italy	Modern breeding		Durone Nero	Moretta di Cazzano
Bigarreau Camus de Venasque	V2033	France	Landrace	X
Bigarreau Coeur	V4107	France	Landrace	X
Bigarreau Courte Queue	V0896	France	Landrace	X
Bigarreau de Juin	V4089	France	Landrace	X
Bigarreau de Mai	V0892	France	Landrace	X
Bigarreau Grand	V0226	France	Landrace	X
Bigarreau Guillaume	V0935	France	Early selection	X
Bigarreau Hatif Burlat	V0370	France	Early selection	Reference
Bigarreau Hatif productif	V4122	France	Landrace	X
Bigarreau Maria Gaucher	V0262	France	Landrace	X
Bigarreau Noir d'Ecully	V1775	France	Early selection	X
Bigarreau Pelissier	V0114	Italy	Early selection
Bigarreau Saint Bruno	V4154	France	Landrace	X
Blancale precoce	V4081	France	Landrace	X
Blancale tardive	V4104	France	Landrace	X
Blanchere	V4076	France	Landrace	X
Botond	V3142	Hungary	Modern breeding
Bruelles	V0089	France	Landrace	X
Cacouanne blanche	V4123	France	Landrace	X
Caillou	V4105	France	Landrace	X
Cerise Verdee	V4066	France	Landrace	X
Cerna	V2772	Romania	Modern breeding
Chalonnaise n°2	V1891	France	Landrace	X
Cristobalina	V0897	Spain	Landrace
Cypres	V0088	France	Landrace	X
Durette	V4252	France	Landrace	X
Durona prima di Vignola	V1320	Italy	Landrace
Durone Nero Seconda di Vignola	V1317	Italy	Landrace
Duroni 3	V2472	Italy	Landrace
Early Rivers	V0785	United Kingdom	Modern breeding		Early Purple seedling
Etienne Thuilleaux	V0305	France	Landrace	X
Fercer (Arcina®)	V2680	France	Modern breeding		Stark Hardy Giant op1
Ferdiva	V3115	France	Modern breeding		Fercer seedling
Ferdouce	V3239	France	Modern breeding		Rainier	Fercer
Ferlizac	V3112	France	Modern breeding		Fercer seedling
Ferprime (Primulat®)	V3094	France	Modern breeding		Fercer seedling
Fertard	V3382	France	Modern breeding		Sunburst (= Van x Stella) seedling
Franc Tellier	V4127	France	Landrace	X
Garnet®	V2155	USA	Modern breeding		Hardy Giant	Bing
Gascogne double	V4133	France	Landrace	X
Gascogne tardive de Seninghem	V4119	France	Landrace	X
Géant d'Hedelfingen	V1877	Germany	Early selection
Giorgia	V2548	Italy	Modern breeding		ISF123	Caccianese
Glacier	V2917	USA	Modern breeding		Stella	Burlat
Graffioni	V2903	Italy	Modern breeding
Grosse blanche de Verchocq	V4115	France	Early selection	X
Grosse Rouge de la Faculte	V1609	Iran	Landrace
Grosse Schwarzknorpel	V1406	Germany	Modern breeding
Guigne d'Annonay	V1865	France	Landrace	X
Guigne noire de Boccard	V0167	France	Landrace	X
Hartland	V3040	USA	Early selection		Windsor seedling
Imperiale blancale	V2865	Italy	Modern breeding
Jerusalem	V4249	France	Landrace	X
Kassins Frühe	V0175	Germany	Early selection
Katalin	V2980	Hungary	Modern breeding		Gemesdorfer	Podjebrad
Kavics	V2978	Hungary	Modern breeding		Gemersdorfer Orias	Budakalaszi Helyi Fekete
Kordia	V2509	Czech Republic	Modern breeding	Reference
Kristin	V2468	USA	Modern breeding		Emperor Francis	Gil Peck (Napolean x Giant)
Lambert	V2078	USA	Modern breeding		Napoléon (probably)	Black Heart
Larian	V1741	USA	Modern breeding		Lambert	(Bing x Bush Tartarian)
Le cardan	V4096	France	Landrace	X
Linda	V2930	Hungary	Modern breeding		Hedelfingen Orias	Germesdorfer Orias
Margit	V2977	Hungary	Modern breeding		Gemersdorf	Bekescsaba
Merton Crane	V1518	United Kingdom	Modern breeding
Merveille de Saint-Genis-Laval	V1678	France	Early selection	X
Nanyo	V3082	Japan	Landrace
Negre de Bistrita	V1781	Romania	Landrace
Noire de Meched	V1607	Iran	Landrace	Reference
Noire de Pitfam	V0182	France	Landrace	X
Noire Vatilleu	V2229	France	Landrace
O.T.E.A	V2597	Greece	Modern breeding
Ogier	V4140	France	Landrace	X
Ohio Beauty	V0254	USA	Modern breeding
Olivette	V4087	France	Landrace	X
Précoce Bernard	V0990	France	Early selection	X
Précoce d'Isigny	V0372	France	Landrace	X
Première	V4254	France	Landrace	X
Rainier	V1931	USA	Modern breeding	Reference	Bing	Van
Regina	V2868	Germany	Modern breeding		Schneiders Späte Knorpelkirsche	Rube
Renaldi	V2685	France	Early selection
Royalton	V3042	USA	Modern breeding		(Giant x Emperor Francis) op1
Rubin	V2775	Romania	Modern breeding		Hedelfingen	Gemersdorfer
Saint Georges	V3856	France	Landrace	X
Sandra rose	V2943	Canada	Modern breeding		(Star x Van)	Sunburst
Sato Nishiki	V3075	Japan	Modern breeding		Royal Ann	Governor Wood
Schmidt	V2965	Germany	Modern breeding
Scwecja A.	V1906	Poland	Modern breeding
Skeena	V2941	Canada	Modern breeding		(Bing x Stella)	(Van x Stella)
Summit	V2017	Canada	Modern breeding		Van	Sam
Sumtare (Sweetheart®)	V2465	Canada	Modern breeding		Van	NewStar
Sweet Ann	V2502	USA	Modern breeding		Napa Long Stem Bing op1
Targonnais	V4094	France	Landrace	X
Turca	V2007	Italy	Landrace
Uriase de Bistrita	V2121	Romania	Modern breeding		Gemersdorfer	Hedelfingen
V0255	V0255	France	Unknown
V0566	V0566	Argentina	Unknown
V3694	V3694	France	Landrace
V3858	V3858	France	Landrace
V4135	V4135	France	Landrace
Valerij Chkalov	V2981	Ukraine	Modern breeding		Rozozva op1
Van	V1903	Canada	Modern breeding		Impératrice Eugénie op1
Vega	V2081	Canada	Modern breeding		Bing	Victor
Velvet	V0984	Canada	Modern breeding
Vernon	V0284	Canada	Modern breeding		Windsor op1
Versaillaise	V4137	France	Landrace	X
Vista	V2066	Canada	Modern breeding		Hedelfingen	Victor
Vittoria	V2049	Italy	Modern breeding		Moretta di Cazzano	Durona di Padova
Xapata	V4102	France	Landrace	X
Yuko Nishiki	V3076	Japan	Landrace
1op for open pollination
