# Supplementary material for: Genome-wide association mapping in a sweet cherry germplasm collection (Prunus avium L.) reveals candidate genes for fruit quality traits
Source: Hortic Res. 2023 Sep 19;10(10):uhad191. doi: 10.1093/hr/uhad191 (PMC10794993; doi:10.1093/hr/uhad191)
Supplement: Web_Material_uhad191 [file web_material_uhad191.zip › Table S7 - Phenotyped traits.xlsx]

## Sheet: Table S7 - Phenotyped traits
Table S7. Description and detailed information of the 23 traits evaluated
Trait	Code	Description	Ordinal scale	Unit	Years of evaluation
Fruit
Fruit skin color1	FC	See European Prunus Data Base descriptor n°34	1-9	-	2014 to 2015
Fruit juice color1	FJC	See European Prunus Data Base descriptor n°35	1-9	-	2014 to 2015
Fruit pistil end2	FPE	See Union for the Protection of New Varieties of Plants descriptor n°22	1-3	-	2014 to 2015
Fruit suture2	FSU	Absent, or very weakly conspicuous to strongly conspicuous	1-3	-	2014 to 2015
Fruit firmness	FF	Measured using a Durofel® texture analyzer	-	-	2014 to 2019
Fruit productivity3	PROD	See Siregal sweet cherry descriptors	0-9	-	2014 to 2019
Fruit weight	FW	Average weight of ten fruits measured with an electronic balance	-	g	2014 to 2019
Fruit height	FH	Average height of ten fruits measured with a digital caliper	-	mm	2014 to 2015
Fruit width	FWi	Average width of ten fruits measured with a digital caliper	-	mm	2014 to 2015
Fruit thickness	FT	Average thickness of ten fruits measured with a digital caliper	-	mm	2014 to 2015
Fruit cracking susceptibility1	FCS	See European Prunus Data Base descriptor n°36	1-9	-	2014 to 2019
Fruit side cracking	FS	Observed visually and cracks on the cheek or the suture side were recorded	-	%	2014 to 2019
Fruit pistillar end cracking	PI	Observed visually and cracks at the stylar scar were recorded	-	%	2014 to 2019
Fruit stem end cracking	SE	Observed visually and cracks in stem cavity were recorded	-	%	2014 to 2019
Fruit juice
Juice pH	pH	see Dirlewanger et al. 1999	-	-	2014 to 2015
Titratable acidity	TA	see Dirlewanger et al. 1999	-	mEq/100mL	2014 to 2015
Sugar soluble content	SSC	see Dirlewanger et al. 1999	-	% Brix	2014 to 2015
Stem
Stem length	SL	Average lenght of stems of ten fruits measured with a graduated ruler	-	mm	2014 to 2015
Stone
Stone weight	SW	Average weight of ten stones measured with an electronic balance	-	g	2014 to 2015
Stone height	SH	Average height of ten stones measured with a digital caliper	-	mm	2014 to 2015
Stone width	SWi	Average width of ten stones measured with a digital caliper	-	mm	2014 to 2015
Stone thickness	ST	Average thickness of ten stones measured with a digital caliper	-	mm	2014 to 2015
Stone shape in central view2	SS	See Union for the Protection of New Varieties of Plants descriptor n°23	1-3	-	2014 to 2015
1According to the European Prunus Data Base descriptors and protocols
http://www.bordeaux.inra.fr/eucherrydb/
2According to the Guidelines to conduct Distinctness, Uniformity and Stability Trials for sweet cherry (UPOV, 2006)
https://www.upov.int/edocs/tgdocs/en/tg035.pdf
3According to Cherry Collection SIREGAL descriptors
https://urgi.versailles.inrae.fr/siregal/siregal/grc.do
